# Supplementary material for: Identification and Investigation of the Genetic Variations and Candidate Genes Responsible for Seed Weight via GWAS in Paper Mulberry
Source: Int J Mol Sci. 2022 Oct 19;23(20):12520. doi: 10.3390/ijms232012520 (PMC9604540; doi:10.3390/ijms232012520)
Supplement: Supplementary file 1 [file ijms-23-12520-s001.zip]

Archive with 2 entries (2 files):
- Sup-figures.pdf
- sup-tables.xlsx
