# Supplementary material for: Identification and Investigation of the Genetic Variations and Candidate Genes Responsible for Seed Weight via GWAS in Paper Mulberry
Source: Int J Mol Sci. 2022 Oct 19;23(20):12520. doi: 10.3390/ijms232012520 (PMC9604540; doi:10.3390/ijms232012520)
Supplement: Supplementary file 1 [file ijms-23-12520-s001.zip › sup-tables.xlsx]

## Sheet: Table S1 
Table S1 Geographical distribution pattern of the 198 paper mulberry individuals used for GWAS analysis.
Samples	Country	Province	Latitude (°N)	Longitude (°E)
bp0004	China	Jiangxi	28.26	115.78
bp0006	China	Jiangxi	28.62	115.71
bp0007	China	Jiangxi	28.62	115.78
bp0010	China	Jiangxi	28.62	115.78
bp0011	China	Fujian	26.09	119.31
bp0012	China	Fujian	26.09	119.31
bp0013	China	Fujian	26.1	119.31
bp0017	China	Fujian	26.1	119.31
bp0031	China	Beijing	39.98	116.18
bp0049	China	Zhejiang	30.26	120.09
bp0051	China	Zhejiang	30.26	120.09
bp0052	China	Zhejiang	30.26	120.09
bp0067	China	Zhejiang	29.84	121.53
bp0068	China	Zhejiang	29.84	121.53
bp0073	China	Jiangsu	32.04	118.83
bp0074	China	Jiangsu	32.04	118.83
bp0082	China	Jiangsu	32.14	118.81
bp0117	China	Hubei	32.32	110.3
bp0118	China	Shanxi	33.59	109
bp0126	China	Gansu	35.2	107.2
bp0132	China	Anhui	32.37	116.49
bp0133	China	Anhui	32.38	116.49
bp0135	China	Anhui	32.37	116.49
bp0136	China	Guangxi	22.83	108.3
bp0137	China	Guangxi	22.83	108.3
bp0138	China	Guangxi	22.82	108.3
bp0139	China	Guangxi	22.08	106.74
bp0140	China	Guangxi	22.08	106.74
bp0141	China	Guangxi	22	106.69
bp0143	China	Guangxi	22.6	110.15
bp0144	China	Guangxi	22.6	110.15
bp0146	China	Guangxi	22.6	110.16
bp0147	China	Guangxi	25.34	110.32
bp0148	China	Guangxi	35.4	113.4
bp0149	China	Guangxi	25.27	110.28
bp0153	China	Guangdong	24.75	113.51
bp0154	China	Hunan	27.75	111.47
bp0262	China	Henan	35.4	113.4
bp0277	China	Yunnan	21.94	101.25
bp0283	China	Chongqing	29.14	106.87
bp0284	China	Chongqing	29.84	106.75
bp0285	China	Sichuan	31.22	107.46
bp0286	China	Sichuan	30.75	107.19
bp0288	China	Sichuan	30.5	103.96
bp0296	China	Guangdong	23.12	113.27
bp0297	China	Guangdong	23.13	113.27
bp0298	China	Guangdong	23.13	113.27
bp0319	China	Guizhou	26.58	106.72
bp0320	China	Guizhou	26.58	106.72
bp0321	China	Sichuan	28.13	105.16
bp0322	China	Sichuan	28.13	105.16
bp0323	China	Guizhou	27.76	107.5
bp0329	China	Sichuan	26.58	101.72
bp0330	China	Sichuan	26.58	101.72
bp0332	China	Guangdong	24.75	113.51
bp0335	China	Henan	35.4	113.4
bp0337	China	Anhui	32.38	116.49
bp0343	China	Hubei	32.32	110.3
bp0344	China	Yunnan	21.94	101.25
bp0345	China	Yunnan	21.94	101.25
bp0346	China	Sichuan	30.75	107.19
bp0347	China	Chongqing	29.03	106.65
bp0376	China	Hainan	19.28	108.68
bp0385	China	Guangxi	24.01	107.34
bp0389	China	Guangxi	24.88	108.14
bp0390	China	Guangxi	24.88	108.14
bp0391	China	Guangxi	25.12	108.37
bp0392	China	Yunnan	25.06	102.7
bp0393	China	Yunnan	25.06	102.7
bp0394	China	Yunnan	25.06	102.7
bp0395	China	Yunnan	25.05	102.7
bp0396	China	Yunnan	25.05	102.7
bp0397	China	Yunnan	25.07	102.69
bp0398	China	Yunnan	25.07	102.69
bp0399	China	Yunnan	25.07	102.69
bp0401	China	Yunnan	24.96	102.67
bp0402	China	Yunnan	24.96	102.67
bp0407	China	Yunnan	26.56	100.17
bp0414	China	Yunnan	22.77	100.99
bp0415	China	Yunnan	22.77	100.99
bp0416	China	Yunnan	22.76	100.97
bp0418	China	Yunnan	23.68	103.25
bp0419	China	Yunnan	23.68	103.25
bp0420	China	Yunnan	23.68	103.25
bp0421	China	Yunnan	23.37	103.42
bp0422	China	Yunnan	23.37	103.42
bp0423	China	Yunnan	23.37	103.42
bp0441	China	Hebei	37.84	114.52
bp0442	China	Hebei	37.84	114.52
bp0446	China	Hebei	36.88	114.28
bp0447	China	Hebei	36.88	114.28
bp0472	China	Hunan	25.74	112.98
bp0473	China	Hunan	25.74	112.98
bp0474	China	Hunan	25.74	112.98
bp0476	China	Hunan	25.82	113.04
bp0478	China	Hunan	26.45	111.61
bp0479	China	Hunan	26.45	111.61
bp0480	China	Hunan	26.45	111.61
bp0481	China	Hunan	27.54	110.01
bp0483	China	Hunan	29.6	110.62
bp0484	China	Hunan	29.36	110.62
bp0485	China	Hunan	29.11	110.49
bp0486	China	Hunan	29.11	110.49
bp0487	China	Hubei	31.02	112.21
bp0489	China	Hubei	31.02	112.21
bp0490	China	Hubei	31.02	112.21
bp0491	China	Hubei	31.02	112.21
bp0492	China	Hubei	31.05	112.2
bp0494	China	Henan	32.99	112.52
bp0495	China	Henan	32.99	112.52
bp0497	China	Zhejiang	28	120.63
bp0498	China	Zhejiang	28	120.63
bp0499	China	Zhejiang	28	120.63
bp0502	China	Jiangxi	25.87	116.05
bp0503	China	Jiangxi	25.87	116.05
bp0504	China	Fujian	24.51	117.64
bp0506	China	Fujian	24.5	117.66
bp0550	China	Henan	35.4	113.4
bp0553	China	Jiangsu	33.27	120.46
bp0569	China	Sichuan	31.22	107.45
bp0576	China	Zhejiang	29.85	121.53
bp0581	China	Chongqing	29.03	106.65
bp0586	China	Guizhou	27.76	107.5
bp0589	China	Sichuan	26.58	101.72
bp0600	China	Guangdong	24.75	113.5
bp0605	China	Guangxi	22.6	110.15
bp0607	China	Guangxi	22.6	110.15
bp0616	China	Guangxi	22	106.69
bp0622	China	Zhejiang	28	120.63
bp0625	China	Hunan	25.74	112.98
bp0631	China	Hunan	26.45	111.61
bp0634	China	Shandong	36.07	120.39
bp0655	China	Guangxi	24.01	107.34
bp0658	China	Fujian	24.5	117.66
bp0661	China	Hubei	30.54	114.4
bp0664	China	Sichuan	28.13	105.16
bp0667	China	Yunnan	25.05	102.7
bp0679	China	Hunan	29.11	110.49
bp0682	China	Yunnan	23.68	103.25
bp0688	China	Chongqing	29.72	106.65
bp0697	China	Hebei	37.84	114.52
bp0703	China	Sichuan	30.5	103.96
bp0704	China	Sichuan	30.5	103.96
bp0706	China	Henan	34.82	114.83
bp0707	China	Henan	34.82	114.83
bp0802	China	Liaoning	38.92	121.56
bp0803	China	Liaoning	38.92	121.56
bp0804	China	Liaoning	38.92	121.56
bp0812	China	Shandong	37.5	121.4
bp0813	China	Shandong	37.5	121.4
bp0815	China	Shandong	37.5	121.4
bp0816	China	Shandong	37.5	121.4
bp0901	China	Hebei	41	117.94
bp0902	China	Hebei	41	117.94
bp0906	China	Beijing	39.99	116.18
bp0911	China	Beijing	39.99	116.18
bp0912	China	Beijing	39.99	116.18
bp0919	China	Hebei	38.9	115.5
bp0920	China	Hebei	38.9	115.5
bp0927	China	Hebei	38.38	114.76
bp0928	China	Hebei	38.38	114.76
bp0929	China	Hebei	38.38	114.76
bp0932	China	Hebei	37.84	114.52
bp0946	China	Hebei	36.8	114.28
bp0947	China	Shandong	36.34	116.24
bp0948	China	Shandong	36.34	116.24
bp0949	China	Shandong	36.34	116.24
bp0955	China	Henan	34.79	114.35
bp0958	China	Henan	34.79	114.35
bp0959	China	Henan	34.79	114.35
bp0960	China	Henan	34.79	114.35
bp0961	China	Henan	34.79	114.349
bp0962	China	Jiangsu	33.27	120.46
bp0963	China	Jiangsu	33.27	120.46
bp0966	China	Jiangsu	32.04	119.83
bp0971	China	Hubei	31.66	114.17
bp0972	China	Sichuan	31.22	107.46
bp0983	China	Hebei	41	117.94
bp0984	China	Beijing	39.99	116.18
bp0985	China	Beijing	39.99	116.18
bp0986	China	Gansu	34.55	105.7
bp0990	China	Beijing	39.99	116.18
bp0991	China	Gansu	34.55	105.7
bp0992	China	Hubei	30.66	113.17
bp0995	China	Hebei	38.9	115.5
bp0996	China	Gansu	35.2	107.2
bp0997	China	Gansu	34.55	105.7
bp1000	China	Hebei	38.9	115.5
bp1001	China	Gansu	35.2	107.2
bp1002	China	Gansu	34.55	105.7
bp1004	China	Hubei	32.32	110.3
bp1005	China	Jiangsu	32.32	110.3
bp1007	China	Henan	34.79	114.35
bp1008	China	Liaoning	38.92	121.56
bp1009	China	Gansu	35.2	107.2
bp1010	China	Henan	34.79	114.35
bp1011	China	Henan	34.82	114.83
bp1012	China	Henan	34.82	114.83

## Sheet: Table S2
Table S2 The information of bioclimatic variables of sampling sites.
Samples	Mean temperature (℃)	Active accumulated temperature ≥ 10℃	Extreme low temperature (℃)	Frost-free period (day)	Annual precipitation (mm)	Sunshine hours (h)
bp0004	17.5	5573	-9.7	280	1650	1772
bp0006	17.5	5573	-9.7	280	1650	1772
bp0007	17.5	5573	-9.7	280	1650	1772
bp0010	17.5	5573	-9.7	280	1650	1772
bp0011	19.6	6417.2	-2.5	326	1326	1800
bp0012	19.6	6417.2	-2.5	326	1326	1800
bp0013	19.6	6417.2	-2.5	326	1326	1800
bp0017	19.6	6417.2	-2.5	326	1326	1800
bp0031	11.7	4130.4	-22.9	195	483.9	2750
bp0049	17.8	5079.9	-9.6	248	1454	1765
bp0051	17.8	5079.9	-9.6	248	1454	1765
bp0052	17.8	5079.9	-9.6	248	1454	1765
bp0067	16.4	5076.9	-6.1	235	1480	1850
bp0068	16.4	5076.9	-6.1	235	1480	1850
bp0073	15.4	4911	-13.1	230	1106	2022.3
bp0074	15.4	4911	-13.1	230	1106	2022.3
bp0082	15.4	4911	-13.1	230	1106	2022.3
bp0117	15.9	4453.7	-9.9	215	800	1950
bp0118	13	4329.7	-20.8	213	548.7	2195.2
bp0126	8.6	2785.2	-17.4	174	555	2274
bp0132	16.6	4880	-5.5	238	893.4	1922.2
bp0133	16.6	4880	-5.5	238	893.4	1922.2
bp0135	16.6	4880	-5.5	238	893.4	1922.2
bp0136	21.6	7424.5	-2.4	338	1304.2	1827
bp0137	21.6	7424.5	-2.4	338	1304.2	1827
bp0138	21.6	7424.5	-2.4	338	1304.2	1827
bp0139	22.1	7693	0.8	342	1202	1602
bp0140	22.1	7693	0.8	342	1202	1602
bp0141	22.1	7693	0.8	342	1202	1602
bp0143	22	7625.4	-2	346	1650	1795
bp0144	22	7625.4	-2	346	1650	1795
bp0146	22	7625.4	-2	346	1650	1795
bp0147	18.8	5896.8	-4.9	309	1974	1670
bp0148	18.8	5896.8	-4.9	309	1974	1670
bp0149	18.8	5896.8	-4.9	309	1974	1670
bp0153	20.3	6648.2	-4.3	310	1551.1	1549
bp0154	16.7	5355.7	-10.9	269	1354.6	1401.8
bp0262	14.5	4388	-22.4	216	573.4	2062.4
bp0277	21	7597.5	0.5	365	1700	1850
bp0283	18.8	5945	-1.8	344	1085.3	1243.8
bp0284	18.8	5945	-1.8	344	1085.3	1243.8
bp0285	16	5124.7	-5.9	278	847.8	1200
bp0286	17.3	5502.1	-4.7	300	847.8	1200
bp0288	16	5124.7	-5.9	278	847.8	1200
bp0296	21.9	7552.8	0	346	1736	1503.6
bp0297	21.9	7552.8	0	346	1736	1503.6
bp0298	21.9	7552.8	0	346	1736	1503.6
bp0319	15.3	4637.5	-7.3	271	1129.5	1148.3
bp0320	15.3	4637.5	-7.3	271	1129.5	1148.3
bp0321	18	5742.5	-3	360	1234.7	1010.3
bp0322	18	5742.5	-3	360	1234.7	1010.3
bp0323	14.9	4732	-7.1	284	1137	1163
bp0329	15.1	－	-2.4	300	980	2627
bp0330	15.1	－	-2.4	300	980	2627
bp0332	20.3	6648.2	-4.3	310	1551.1	1549
bp0335	14.5	4388	-22.4	216	573.4	2062.4
bp0337	16.6	4880	-5.5	238	893.4	1922.2
bp0343	15.9	4453.7	-9.9	215	800	1950
bp0344	21	7597.5	0.5	365	1700	1850
bp0345	21	7597.5	0.5	365	1700	1850
bp0346	17.3	5502.1	-4.7	300	847.8	1200
bp0347	18.8	5945	-1.8	344	1085.3	1243.8
bp0376	24.7	8700.2	1.4	365	1150	2628.1
bp0385	20.4	6711.3	-2.4	290	1700	1524
bp0389	19.9	6711.3	-5.2	290	1750	1524
bp0390	19.9	6711.3	-5.2	290	1750	1524
bp0391	19.9	6711.3	-5.2	290	1750	1524
bp0392	15	4470.6	-5.4	240	1450	2200
bp0393	15	4470.6	-5.4	240	1450	2200
bp0394	15	4470.6	-5.4	240	1450	2200
bp0395	15	4470.6	-5.4	240	1450	2200
bp0396	15	4470.6	-5.4	240	1450	2200
bp0397	15	4470.6	-5.4	240	1450	2200
bp0398	15	4470.6	-5.4	240	1450	2200
bp0399	15	4470.6	-5.4	240	1450	2200
bp0401	15	4470.6	-5.4	240	1450	2200
bp0402	15	4470.6	-5.4	240	1450	2200
bp0407	15	3605.6	-3	210	966.4	2300
bp0414	17.8	6296.4	-2.5	318	1524.4	1921.2
bp0415	17.8	6296.4	-2.5	318	1524.4	1921.2
bp0416	17.8	6296.4	-2.5	318	1524.4	1921.2
bp0418	19.8	6058	-2.4	341	800	1933.5
bp0419	19.8	6058	-2.4	341	800	1933.5
bp0420	19.8	6058	-2.4	341	800	1933.5
bp0421	18.6	6058	-4.4	337	815.8	2234
bp0422	18.6	6058	-4.4	337	815.8	2234
bp0423	18.6	6058	-4.4	337	815.8	2234
bp0441	12.9	4429.4	-26.5	209	500.6	2527
bp0442	12.9	4429.4	-26.5	209	500.6	2527
bp0446	13.1	4495	-20	207	529	2528.8
bp0447	13.1	4495	-20	207	529	2528.8
bp0472	18.2	5560.2	-6.3	290	1487.2	1468
bp0473	18.2	5560.2	-6.3	290	1487.2	1468
bp0474	18.2	5560.2	-6.3	290	1487.2	1468
bp0476	17.8	5601.3	-7	298	1591.9	1575
bp0478	17.8	5601.3	-7	298	1591.9	1575
bp0479	17.8	5601.3	-7	298	1591.9	1575
bp0480	17.8	5601.3	-7	298	1591.9	1575
bp0481	16.4	5221.2	-5	287	1600	1354.3
bp0483	16.6	5210.3	-4.5	243	1400	1440
bp0484	16.6	5210.3	-4.5	243	1400	1440
bp0485	16.6	5210.3	-4.5	243	1400	1440
bp0486	16.6	5210.3	-4.5	243	1400	1440
bp0487	15.8	5066.1	-14.9	260	949.4	2000
bp0489	15.8	5066.1	-14.9	260	949.4	2000
bp0490	15.8	5066.1	-14.9	260	949.4	2000
bp0491	15.8	5066.1	-14.9	260	949.4	2000
bp0492	15.8	5066.1	-14.9	260	949.4	2000
bp0494	14.9	4794.6	-21.2	229	805.8	2116
bp0495	14.9	4794.6	-21.2	229	805.8	2116
bp0497	18	5653.1	-4.5	276	1700	1932
bp0498	18	5653.1	-4.5	276	1700	1932
bp0499	18	5653.1	-4.5	276	1700	1932
bp0502	18.9	5693.4	-6	269	1710	1900
bp0503	18.9	5693.4	-6	269	1710	1900
bp0504	21	7205.1	-4.7	330	1531	2060
bp0506	21	7205.1	-4.7	330	1531	2060
bp0550	14.5	4388	-22.4	216	573.4	2062.4
bp0553	14.1	4477	-11.8	213	1042.2	2238.9
bp0569	16	5124.7	-5.9	278	847.8	1200
bp0576	16.4	5076.9	-6.1	235	1480	1850
bp0581	18.8	5945	-1.8	344	1085.3	1243.8
bp0586	14.9	4732	-7.1	284	1137	1163
bp0589	15.1	－	-2.4	300	980	2627
bp0600	20.3	6648.2	-4.3	310	1551.1	1549
bp0605	22	7625.4	-2	346	1650	1795
bp0607	22	7625.4	-2	346	1650	1795
bp0616	22.1	7693	0.8	342	1202	1602
bp0622	18	5653.1	-4.5	276	1700	1932
bp0625	18.2	5560.2	-6.3	290	1487.2	1468
bp0631	17.8	5601.3	-7	298	1591.9	1575
bp0634	12.7	3977.7	-16.9	200	662.1	2481
bp0655	20.4	6711.3	-2.4	290	1700	1524
bp0658	21	7205.1	-4.7	330	1531	2060
bp0661	16.3	5195	-18.1	240	1224.2	2087
bp0664	18	5742.5	-3	360	1234.7	1010.3
bp0667	15	4470.6	-5.4	240	1450	2200
bp0679	16.6	5210.3	-4.5	243	1400	1440
bp0682	19.8	6058	-2.4	341	800	1933.5
bp0688	18.8	5945	-1.8	344	1085.3	1243.8
bp0697	12.9	4429.4	-26.5	209	500.6	2527
bp0703	16	5124.7	-5.9	278	847.8	1200
bp0704	16	5124.7	-5.9	278	847.8	1200
bp0706	14	4592.3	-12	221	678.2	2529.7
bp0707	14	4592.3	-12	221	678.2	2529.7
bp0802	11.1	3605.1	-19.13	186	605	2650
bp0803	11.1	3605.1	-19.13	186	605	2650
bp0804	11.1	3605.1	-19.13	186	605	2650
bp0812	12.7	3734	-24	210	651.9	2698.4
bp0813	12.7	3734	-24	210	651.9	2698.4
bp0815	12.7	3734	-24	210	651.9	2698.4
bp0816	12.7	3734	-24	210	651.9	2698.4
bp0901	8.9	3605	-24.2	157	560	2903
bp0902	8.9	3605	-24.2	157	560	2903
bp0906	11.7	4130.4	-22.9	195	483.9	2750
bp0911	11.5	4130.4	-19.1	195	625	2750
bp0912	11.5	4130.4	-19.1	195	625	2750
bp0919	12	4333	-22	213	550	2563
bp0920	12	4333	-22	213	550	2563
bp0927	12.2	4429.4	-16.9	240	428.9	2716.1
bp0928	12.2	4429.4	-16.9	240	428.9	2716.1
bp0929	12.2	4429.4	-16.9	240	428.9	2716.1
bp0932	13.1	4495	-20	207	529	2528.8
bp0946	12.9	4429.4	-26.5	209	500.6	2527
bp0947	12.7	3977.7	-16.9	200	662.1	2481
bp0948	12.7	3977.7	-16.9	200	662.1	2481
bp0949	12.7	3977.7	-16.9	200	662.1	2481
bp0955	14.5	4592.3	-16	221	627.5	2267.6
bp0958	14	4592.3	-12	221	678.2	2529.7
bp0959	14	4592.3	-12	221	678.2	2529.7
bp0960	14	4592.3	-12	221	678.2	2529.7
bp0961	14	4592.3	-12	221	678.2	2529.7
bp0962	14.1	4477	-11.8	213	1042.2	2238.9
bp0963	14.1	4477	-11.8	213	1042.2	2238.9
bp0966	15.4	4911	-13.1	230	1106	2022.3
bp0971	16.7	5202	-15.1	256	1114.2	1778.4
bp0972	16	5124.7	-5.9	278	847.8	1200
bp0983	8.9	3605	-24.2	157	560	2903
bp0984	11.7	4130.4	-22.9	195	483.9	2750
bp0985	11.5	4130.4	-19.1	195	625	2750
bp0986	11	3345.4	-17.4	170	491.7	2100
bp0990	11.5	4130.4	-19.1	195	625	2750
bp0991	11	3345.4	-17.4	170	491.7	2100
bp0992	16.7	5202	-15.1	256	1114.2	1778.4
bp0995	12	4333	-22	213	550	2563
bp0996	8.6	2785.2	-17.4	174	555	2274
bp0997	11	3345.4	-17.4	170	491.7	2100
bp1000	12	4333	-22	213	550	2563
bp1001	8.6	2785.2	-17.4	174	555	2274
bp1002	11	3345.4	-17.4	170	491.7	2100
bp1004	15.9	4453.7	-9.9	215	800	1950
bp1005	15.4	4911	-13.1	230	1106	2022.3
bp1007	14.5	4592.3	-16	221	627.5	2267.6
bp1008	11.1	3605.1	-19.13	186	605	2650
bp1009	8.6	2785.2	-17.4	174	555	2274
bp1010	14.5	4592.3	-16	221	627.5	2267.6
bp1011	14	4592.3	-12	221	678.2	2529.7
bp1012	14	4592.3	-12	221	678.2	2529.7

## Sheet: Table S3
Table S3 The paired correlation coefficients between hundred-seed weight and bioclimatic variables of sampling sites.
	Latitude	Longitude	Mean temperature (℃)	Active accumulated temperature ≥ 10℃	Extreme low temperature (℃)	Frost-free period (day)	Annual precipitation (mm)	Sunshine hours (h)
Hundred-seed weight (g)	0.70**	0.53**	-0.59**	-0.55**	-0.64**	-0.59**	-0.47**	0.54**
** represents p < 0.01

## Sheet: Table S4
Table S4 The whole genome re-sequencing information for paper mulberry individuals.
Samples	Total reads	Sequenced bases (bp)	Sequenced depth	Mapped (%)	GC (%)	Q20 (%)	Q30 (%)	Source
bp0004	13764926	4129333752	10.8667	97.77	0.4531	0.9773	0.9424	New sequencing
bp0006	16547851	4964117644	13.0635	96.32	0.4449	0.9705	0.9334	Published
bp0007	10756018	3226765102	8.49149	98.19	0.4032	0.9742	0.9396	New sequencing
bp0010	7630033	2288795618	6.02315	96.19	0.4454	0.9666	0.9237	New sequencing
bp0011	20636394	6190639620	16.2912	95.27	0.3952	0.9702	0.9316	Published
bp0012	6865221	2059269984	5.41913	92.58	0.4511	0.9747	0.9402	New sequencing
bp0013	13469499	4040692320	10.6334	93.25	0.4149	0.9686	0.9289	New sequencing
bp0017	6671126	2001092614	5.26603	91.78	0.4522	0.9743	0.9375	New sequencing
bp0031	6386477	1915593496	5.04104	92.62	0.4445	0.9813	0.9529	New sequencing
bp0049	18180078	5451763754	14.3467	60.26	0.5714	0.974	0.9352	New sequencing
bp0051	15387720	4614211442	12.1427	79.58	0.5361	0.9745	0.9369	Published
bp0052	19471922	5840283084	15.3692	93.81	0.4675	0.9686	0.9259	New sequencing
bp0067	10524772	3155417686	8.30373	89.13	0.5366	0.9742	0.9377	New sequencing
bp0068	7456305	2236539888	5.88563	90.3	0.4449	0.976	0.9422	New sequencing
bp0073	25619952	7685985600	20.2263	78.33	0.4367	0.9735	0.9354	Published
bp0074	6352472	1905741600	5.01511	80.55	0.5019	0.9749	0.9357	New sequencing
bp0082	12516808	3754640886	9.88063	86.36	0.4231	0.972	0.9348	Published
bp0117	7544189	2262093264	5.95288	95.77	0.52	0.9634	0.9142	New sequencing
bp0118	15778988	4730145218	12.4478	97.48	0.5271	0.9621	0.9126	Published
bp0126	15414523	4623745322	12.1678	97.1	0.4285	0.9743	0.9389	Published
bp0132	14078815	4223644500	11.1149	76.66	0.4876	0.9697	0.9288	Published
bp0133	7567683	2270304900	5.97449	85.32	0.4676	0.9798	0.9493	New sequencing
bp0135	5793363	1738008900	4.57371	60.57	0.5209	0.9793	0.948	New sequencing
bp0136	5265748	1579724400	4.15717	96.93	0.4421	0.9772	0.9456	New sequencing
bp0137	14625300	4384834744	11.539	77.98	0.5475	0.9611	0.9084	Published
bp0138	16703050	5010726000	13.1861	80.44	0.4741	0.975	0.9409	New sequencing
bp0139	16073313	4821993900	12.6895	96.94	0.4485	0.9745	0.9405	Published
bp0140	4887764	1466040970	3.858	88.19	0.4502	0.9712	0.9314	New sequencing
bp0141	11340034	3402010200	8.95266	97.16	0.4342	0.9792	0.9494	New sequencing
bp0143	5604976	1681318934	4.42452	94.19	0.4709	0.9743	0.9384	New sequencing
bp0144	6130419	1838258416	4.83752	56.86	0.5692	0.9695	0.9223	New sequencing
bp0146	17454490	5236002848	13.779	95	0.4094	0.9692	0.9292	Published
bp0147	5064877	1519463100	3.99859	93.86	0.4704	0.9694	0.9298	New sequencing
bp0148	15928224	4778467200	12.5749	98.11	0.4088	0.9689	0.9289	New sequencing
bp0149	12589251	3775712614	9.93609	92.27	0.4765	0.9667	0.9215	Published
bp0153	14739344	4421803200	11.6363	97.89	0.4046	0.97	0.9307	New sequencing
bp0154	16194983	4858494900	12.7855	95.58	0.4112	0.9713	0.9345	Published
bp0262	7176149	2152844700	5.66538	95.03	0.4652	0.976	0.9424	New sequencing
bp0277	12038320	3611496000	9.50394	95.9	0.4607	0.9789	0.9483	Published
bp0283	14050805	4214849448	11.0917	95.99	0.4315	0.9699	0.9301	New sequencing
bp0284	11099281	3329516028	8.76188	97.29	0.4175	0.9657	0.9226	New sequencing
bp0285	15549946	4657153208	12.2557	91.72	0.4537	0.9701	0.9289	New sequencing
bp0286	12779694	3833704058	10.0887	95.24	0.3947	0.9756	0.9435	New sequencing
bp0288	18262005	5464402032	14.38	98.26	0.4958	0.9691	0.9253	New sequencing
bp0296	13998670	4194556560	11.0383	96.55	0.4323	0.9736	0.9378	New sequencing
bp0297	12903827	3862094176	10.1634	94.01	0.5005	0.9709	0.9286	New sequencing
bp0298	6137440	1836427112	4.8327	94.51	0.4885	0.9707	0.928	New sequencing
bp0319	9003546	2695065726	7.09228	80.86	0.5036	0.9688	0.925	New sequencing
bp0320	4080278	1221823114	3.21532	89.1	0.5177	0.969	0.9257	New sequencing
bp0321	6194358	1853337102	4.8772	88.18	0.5042	0.9715	0.9294	New sequencing
bp0322	14196935	4253575496	11.1936	81.02	0.4614	0.9768	0.9422	New sequencing
bp0323	5733113	1716806384	4.51791	89.44	0.4739	0.9709	0.9294	New sequencing
bp0329	11471736	3441520800	9.05663	93.37	0.4731	0.9773	0.9439	New sequencing
bp0330	4087651	1226295300	3.22709	87.47	0.4724	0.9777	0.9439	New sequencing
bp0332	10496557	3148922998	8.28664	87.22	0.4503	0.9744	0.9371	Published
bp0335	8432313	2529564712	6.65675	77.33	0.5004	0.9701	0.9272	New sequencing
bp0337	4058617	1217558010	3.2041	91.48	0.4647	0.9655	0.9202	New sequencing
bp0343	9469648	2840135708	7.47404	95.15	0.4559	0.9611	0.912	New sequencing
bp0344	4756158	1425839686	3.75221	96.54	0.4863	0.9621	0.9152	New sequencing
bp0345	12033306	3608490084	9.49603	85.01	0.4402	0.9685	0.9269	New sequencing
bp0346	9542870	2862851914	7.53382	94.99	0.435	0.9775	0.9451	New sequencing
bp0347	14367349	4307593800	11.3358	85.1	0.5095	0.9644	0.9201	Published
bp0376	4408819	1320661280	3.47542	95.41	0.4987	0.9669	0.9233	New sequencing
bp0385	44218613	13264776728	34.9073	56.26	0.4792	0.978	0.9435	New sequencing
bp0389	20059097	6017143054	15.8346	89.25	0.4385	0.9548	0.9029	New sequencing
bp0390	7729339	2317878538	6.09968	95.99	0.4297	0.9593	0.9082	New sequencing
bp0391	8254080	2474580166	6.51205	93.19	0.461	0.9659	0.9201	New sequencing
bp0392	8844824	2651908478	6.97871	84.8	0.4657	0.9659	0.9207	New sequencing
bp0393	18142912	5441791764	14.3205	94.21	0.4293	0.9594	0.911	New sequencing
bp0394	5071087	1519881026	3.99969	95.48	0.4566	0.9633	0.915	New sequencing
bp0395	4501171	1348899642	3.54974	88.27	0.4594	0.9618	0.9108	New sequencing
bp0396	12384062	3713971482	9.77361	94.76	0.4265	0.9548	0.9008	New sequencing
bp0397	12643549	3791494118	9.97762	93.6	0.4091	0.9666	0.9239	Published
bp0398	12351687	3704015034	9.74741	94.85	0.3964	0.9703	0.9326	New sequencing
bp0399	5031909	1508755732	3.97041	79.29	0.4613	0.9705	0.9312	New sequencing
bp0401	12834949	3848587258	10.1279	96.74	0.405	0.9748	0.9413	Published
bp0402	21799124	6536601262	17.2016	98.12	0.3895	0.9788	0.9495	New sequencing
bp0407	9121678	2735188956	7.19787	95.61	0.3974	0.9706	0.9336	New sequencing
bp0414	7821494	2345307290	6.17186	97.5	0.3998	0.9695	0.93	New sequencing
bp0415	5609669	1681290764	4.42445	89.9	0.4613	0.9615	0.9124	New sequencing
bp0416	15963897	4788616272	12.6016	93.84	0.395	0.9698	0.9298	Published
bp0418	11340145	3401058814	8.95015	97.87	0.4152	0.9719	0.9336	New sequencing
bp0419	5065235	1518825198	3.99691	95.29	0.4568	0.969	0.9265	New sequencing
bp0420	6211109	1862767396	4.90202	96.75	0.4681	0.971	0.9309	New sequencing
bp0421	3902994	1170328004	3.07981	97.27	0.4508	0.9674	0.9239	New sequencing
bp0422	11372700	3411198012	8.97684	95.88	0.3938	0.9675	0.927	Published
bp0423	13866729	4159406798	10.9458	97.59	0.4378	0.9706	0.9311	New sequencing
bp0441	15205585	4560473692	12.0012	95.51	0.418	0.9737	0.934	Published
bp0442	15768545	4729404758	12.4458	95.41	0.4221	0.9667	0.9248	New sequencing
bp0446	4820543	1445108042	3.80292	97.77	0.4205	0.9692	0.9242	New sequencing
bp0447	15404987	4621496100	12.1618	98.83	0.3859	0.9747	0.9391	New sequencing
bp0472	15469565	4640727728	12.2124	98.32	0.4049	0.9745	0.9405	Published
bp0473	6659068	1997493044	5.25656	96.61	0.4507	0.9769	0.944	New sequencing
bp0474	12813677	3843872984	10.1155	98.22	0.4255	0.9808	0.9522	Published
bp0476	7810155	2342888870	6.1655	98.34	0.4526	0.9738	0.9374	New sequencing
bp0478	19025103	5707354698	15.0194	94	0.4318	0.9704	0.9305	Published
bp0479	5505980	1651660138	4.34647	97.95	0.453	0.9713	0.9326	New sequencing
bp0480	6931503	2079272212	5.47177	92.21	0.4638	0.9691	0.9282	New sequencing
bp0481	30682426	9203245594	24.2191	93.22	0.4009	0.9609	0.9173	New sequencing
bp0483	3996963	1198024334	3.1527	81.65	0.5206	0.9688	0.9284	New sequencing
bp0484	17476168	5242544016	13.7962	93.19	0.4504	0.9671	0.924	Published
bp0485	14812341	4443386004	11.6931	90.04	0.4679	0.972	0.9337	Published
bp0486	8188335	2456249696	6.46381	88.69	0.4717	0.9724	0.9342	New sequencing
bp0487	9682621	2904786300	7.64417	97.36	0.4155	0.9785	0.947	New sequencing
bp0489	16395388	4918616400	12.9437	97.87	0.435	0.9775	0.9443	Published
bp0490	11690555	3507166500	9.22939	97.59	0.4087	0.9778	0.9456	Published
bp0491	9172475	2751742500	7.24143	98.13	0.4279	0.9759	0.942	New sequencing
bp0492	8865375	2658892512	6.99709	96.19	0.4173	0.9748	0.9414	New sequencing
bp0494	5489359	1646807700	4.3337	98.68	0.4325	0.9745	0.9403	New sequencing
bp0495	16459839	4937951700	12.9946	98.62	0.3859	0.976	0.9441	New sequencing
bp0497	8335508	2500471586	6.58019	96.32	0.4515	0.9795	0.9488	New sequencing
bp0498	3899162	1169748600	3.07829	84.76	0.4615	0.9804	0.949	New sequencing
bp0499	6343574	1903072200	5.00808	92.57	0.4132	0.972	0.9342	New sequencing
bp0502	4909817	1472945100	3.87617	96.87	0.475	0.9746	0.938	New sequencing
bp0503	10388226	3116257766	8.20068	92.71	0.4342	0.9832	0.9573	Published
bp0504	12731672	3819154700	10.0504	98.92	0.4147	0.9792	0.9492	Published
bp0506	3816006	1144625304	3.01217	90.44	0.5072	0.9732	0.9365	New sequencing
bp0550	13896191	4166278656	10.9639	99.27	0.4059	0.9712	0.934	New sequencing
bp0553	10463908	3139172400	8.26098	98.91	0.4214	0.9779	0.946	New sequencing
bp0569	14891830	4467549000	11.7567	98.46	0.4621	0.9797	0.9498	New sequencing
bp0576	10868019	3260405700	8.58001	97.96	0.4231	0.9739	0.9396	New sequencing
bp0581	9546863	2864058900	7.537	97.12	0.4384	0.9745	0.939	Published
bp0586	16507206	4952051734	13.0317	99.01	0.4641	0.9805	0.9514	Published
bp0589	13170856	3951256800	10.398	99.03	0.4633	0.9811	0.9531	Published
bp0600	10239824	3071947200	8.08407	98.87	0.4627	0.9783	0.9463	Published
bp0605	7931295	2379388500	6.26155	98.37	0.4302	0.9759	0.9415	New sequencing
bp0607	10888319	3266495700	8.59604	98.47	0.4073	0.9738	0.9377	New sequencing
bp0616	14376285	4312885500	11.3497	99.31	0.4335	0.9792	0.9489	Published
bp0622	12445707	3733712100	9.82556	98.74	0.4373	0.9724	0.9349	New sequencing
bp0625	15938566	4781569800	12.5831	97.63	0.4001	0.9788	0.9487	New sequencing
bp0631	15000269	4500080700	11.8423	98.93	0.444	0.9743	0.938	Published
bp0634	13011292	3903231436	10.2717	99.39	0.3893	0.9802	0.9522	New sequencing
bp0655	3713869	1114160700	2.932	99.13	0.4744	0.9732	0.9364	New sequencing
bp0658	9021496	2706448800	7.12223	98.26	0.4148	0.9739	0.9395	New sequencing
bp0661	16499914	4949974200	13.0262	98.64	0.3938	0.9717	0.9336	Published
bp0664	16291608	4887482400	12.8618	98.34	0.4184	0.9764	0.9431	New sequencing
bp0667	10118496	3035302326	7.98764	99.09	0.4215	0.9771	0.9443	Published
bp0679	14821703	4446510900	11.7013	98.65	0.4595	0.9778	0.9468	Published
bp0682	21263238	6378971400	16.7868	98.68	0.3801	0.9782	0.9483	New sequencing
bp0688	8039040	2411712000	6.34661	96.07	0.435	0.9744	0.9398	New sequencing
bp0697	11055400	3316620000	8.72795	98.85	0.4191	0.9774	0.9449	New sequencing
bp0703	5105169	1531550700	4.0304	98.53	0.4687	0.9775	0.9453	New sequencing
bp0704	13831484	4149261736	10.9191	98.66	0.4241	0.9726	0.9364	New sequencing
bp0706	15812636	4743484394	12.4829	94.72	0.455	0.9809	0.9513	Published
bp0707	25604436	7681330800	20.214	96.92	0.4406	0.9852	0.961	New sequencing
bp0802	21915780	6574734000	17.3019	98.67	0.4609	0.9733	0.9369	New sequencing
bp0803	10594582	3178374600	8.36414	98.82	0.4561	0.9714	0.9332	New sequencing
bp0804	14476951	4343085300	11.4292	98.69	0.4531	0.9756	0.9417	New sequencing
bp0812	18682202	5604660600	14.7491	98.83	0.4532	0.9755	0.9408	New sequencing
bp0813	20492219	6147665700	16.1781	99.11	0.4595	0.9752	0.9408	New sequencing
bp0815	11320388	3396116400	8.93715	97.72	0.4083	0.9728	0.9359	New sequencing
bp0816	12265254	3679576200	9.6831	98.73	0.4593	0.9766	0.9436	New sequencing
bp0901	3974488	1192346400	3.13775	99.28	0.4433	0.9586	0.9172	New sequencing
bp0902	5155592	1546677600	4.0702	99.41	0.4512	0.953	0.9044	New sequencing
bp0906	4231064	1269319200	3.34031	99.33	0.4565	0.948	0.9042	New sequencing
bp0911	4053571	1216071300	3.20019	99.28	0.4726	0.9572	0.9172	New sequencing
bp0912	3242561	972768300	2.55992	99.38	0.4493	0.9585	0.9171	New sequencing
bp0919	5738739	1721621700	4.53058	99.58	0.3848	0.9743	0.9267	New sequencing
bp0920	2581288	774386400	2.03786	99.09	0.473	0.9551	0.9166	New sequencing
bp0927	3068408	920522400	2.42243	99.58	0.4128	0.9717	0.9251	New sequencing
bp0928	4102163	1230648900	3.23855	99.57	0.3778	0.9723	0.9242	New sequencing
bp0929	4727110	1418133000	3.73193	99.45	0.4473	0.9665	0.9299	New sequencing
bp0932	3960004	1188001200	3.12632	99.31	0.502	0.9441	0.9022	New sequencing
bp0946	4279240	1283772000	3.37835	99.31	0.4962	0.9513	0.9097	New sequencing
bp0947	8019500	2405850000	6.33118	99.5	0.4241	0.9709	0.9236	New sequencing
bp0948	3229424	968827200	2.54955	99.28	0.4817	0.9585	0.9185	New sequencing
bp0949	6748254	2024476200	5.32757	99.4	0.417	0.9767	0.9343	New sequencing
bp0955	3248409	974522700	2.56453	99.56	0.3811	0.9698	0.9165	New sequencing
bp0958	3190079	957023700	2.51848	99.55	0.38	0.9739	0.9271	New sequencing
bp0959	8417403	2525220900	6.64532	99.6	0.3861	0.9743	0.9272	New sequencing
bp0960	3247404	974221200	2.56374	99.56	0.3918	0.9734	0.9257	New sequencing
bp0961	7118478	2135543400	5.61985	99.23	0.5605	0.9326	0.8876	New sequencing
bp0962	10959448	3287834400	8.6522	99.4	0.3993	0.9715	0.9244	New sequencing
bp0963	14314945	4294483500	11.3013	98.38	0.4895	0.9302	0.8852	New sequencing
bp0966	3844112	1153233600	3.03483	99.45	0.4828	0.9595	0.9196	New sequencing
bp0971	3167632	950289600	2.50076	99.29	0.392	0.9708	0.92	New sequencing
bp0972	13605544	4081663200	10.7412	98.57	0.4023	0.9725	0.9244	New sequencing
bp0983	6450630	1935189000	5.0926	98.22	0.5279	0.9496	0.9101	New sequencing
bp0984	5369274	1610782200	4.2389	98.38	0.5383	0.9473	0.9039	New sequencing
bp0985	3608195	1082458500	2.84857	98.02	0.5428	0.9275	0.8821	New sequencing
bp0986	7206927	2162078100	5.68968	99.02	0.403	0.9728	0.9266	New sequencing
bp0990	3289466	986839800	2.59695	98.54	0.4444	0.9722	0.9336	New sequencing
bp0991	6885280	2065584000	5.43575	99.1	0.3969	0.9748	0.9304	New sequencing
bp0992	16873451	5062035300	13.3211	99.17	0.3948	0.973	0.9268	New sequencing
bp0995	3314723	994416900	2.61689	98.98	0.4347	0.9735	0.9402	New sequencing
bp0996	2990451	897135300	2.36088	98.83	0.4244	0.9768	0.9447	New sequencing
bp0997	3024943	907482900	2.38811	98.03	0.4691	0.9734	0.9383	New sequencing
bp1000	3140184	942055200	2.47909	99.1	0.4132	0.9755	0.9437	New sequencing
bp1001	9810459	2943137700	7.7451	99.14	0.3887	0.9735	0.9248	New sequencing
bp1002	6067730	1820319000	4.79031	98.43	0.4332	0.9717	0.9324	New sequencing
bp1004	6725960	2017788000	5.30997	98.48	0.5541	0.9234	0.8706	New sequencing
bp1005	4894555	1468366500	3.86412	95.69	0.54	0.9219	0.8725	New sequencing
bp1007	8548101	2564430300	6.7485	96.28	0.4721	0.9538	0.9075	New sequencing
bp1008	6212617	1863785100	4.9047	98.17	0.4931	0.938	0.8932	New sequencing
bp1009	9614423	2884326900	7.59033	98.65	0.5042	0.9256	0.8708	New sequencing
bp1010	3476352	1042905600	2.74449	98.77	0.4486	0.9583	0.9224	New sequencing
bp1011	3602084	1080625200	2.84375	98.7	0.455	0.9569	0.9196	New sequencing
bp1012	5250707	1575212100	4.14529	99.03	0.437	0.9617	0.9264	New sequencing

## Sheet: Table S5
Table S5 The significant SNPs and associated genes identified by GWAS of hundred-seed weight using MLM+K model.
Gene ID	Chromosome	Start	End	SNP	P value	-log10 (P)	COG class annotation	GO annotation	KEGG annotation	Pfam annotation	Swissprot annotation	TrEMBL annotation	Nr annotation
Bp01g0678	chr01	6791665	6794329	6785533	8.4923e-11	10.071	--	Biological Process: response to stress (GO:0006950);; Biological Process: regulation of response to stimulus (GO:0048583);; Biological Process: regulation of cellular process (GO:0050794);;	--	Divergent CCT motif;; tify domain	Protein TIFY 3B OS=Arabidopsis thaliana GN=TIFY3B PE=1 SV=1	Protein TIFY 3B OS=Morus notabilis GN=L484_019581 PE=4 SV=1	Protein TIFY 3B [Morus notabilis]
Bp01g0679	chr01	6795081	6797313	6785533	8.4923e-11	10.071	--	Cellular Component: integral component of membrane (GO:0016021);;	--	Transmembrane proteins 14C	Protein FATTY ACID EXPORT 2, chloroplastic OS=Arabidopsis thaliana GN=FAX2 PE=2 SV=1	UPF0136 membrane protein OS=Morus notabilis GN=L484_019582 PE=4 SV=1	UPF0136 membrane protein [Morus notabilis]
Bp01g1024	chr01	12052514	12055991	12045706	2.5095e-09	8.60041	--	Cellular Component: extracellular region (GO:0005576);; Cellular Component: cell wall (GO:0005618);; Cellular Component: integral component of membrane (GO:0016021);; Molecular Function: pectinesterase activity (GO:0030599);; Biological Process: cell wall modification (GO:0042545);; Biological Process: negative regulation of catalytic activity (GO:0043086);; Molecular Function: aspartyl esterase …	K01051|0|vvi:100255703|pectinesterase 2; K01051 pectinesterase [EC:3.1.1.11] (A)	Pectinesterase;; Plant invertase/pectin methylesterase inhibitor	Pectinesterase 2 OS=Citrus sinensis GN=PECS-2.1 PE=2 SV=1	Pectinesterase OS=Morus notabilis GN=L484_025594 PE=4 SV=1	Pectinesterase 2 [Morus notabilis]
Bp01g1355	chr01	18422481	18425948	18417431	2.2223e-09	8.6532	--	--	--	GRAM domain	GLABRA2 expression modulator OS=Arabidopsis thaliana GN=GEM PE=1 SV=1	FH interacting protein 1 isoform 1 OS=Theobroma cacao GN=TCM_001011 PE=4 SV=1	FH interacting protein 1 isoform 1 [Theobroma cacao]
Bp01g2453	chr01	35821048	35823333	35829973	1.4647e-12	11.8343	Posttranslational modification, protein turnover, chaperones	Molecular Function: serine-type endopeptidase activity (GO:0004252);; Cellular Component: cell wall (GO:0005618);; Biological Process: proteolysis (GO:0006508);; Cellular Component: membrane (GO:0016020);;	--	Subtilase family;; Peptidase inhibitor I9	Subtilisin-like protease SBT1.9 OS=Arabidopsis thaliana GN=SBT1.9 PE=2 SV=1	Subtilisin-like protease OS=Morus notabilis GN=L484_011049 PE=4 SV=1	Subtilisin-like protease [Morus notabilis]
Bp01g2454	chr01	35830723	35831319	35829973	1.4647e-12	11.8343	--	Biological Process: metabolic process (GO:0008152);; Molecular Function: metal ion binding (GO:0046872);;	--	gag-polypeptide of LTR copia-type	Retrovirus-related Pol polyprotein from transposon TNT 1-94 OS=Nicotiana tabacum PE=2 SV=1	Uncharacterized protein OS=Theobroma cacao GN=TCM_024518 PE=4 SV=1	Uncharacterized protein TCM_024518 [Theobroma cacao]
Bp01g2455	chr01	35833614	35839507	35829973	1.4647e-12	11.8343	--	Molecular Function: serine-type peptidase activity (GO:0008236);; Cellular Component: membrane (GO:0016020);;	--	Subtilase family;; Peptidase inhibitor I9	Subtilisin-like protease SBT1.9 OS=Arabidopsis thaliana GN=SBT1.9 PE=2 SV=1	Subtilisin-like protease OS=Morus notabilis GN=L484_011049 PE=4 SV=1	Subtilisin-like protease [Morus notabilis]
Bp01g3012	chr01	41323211	41326809	41331575	3.1236e-09	8.50534	Amino acid transport and metabolism	Molecular Function: transaminase activity (GO:0008483);; Biological Process: aromatic amino acid family biosynthetic process, prephenate pathway (GO:0009095);; Cellular Component: chloroplast stroma (GO:0009570);; Biological Process: embryo development ending in seed dormancy (GO:0009793);; Molecular Function: pyridoxal phosphate binding (GO:0030170);;	K15849|0|rcu:RCOM_0984440|aspartate aminotransferase, putative (EC:2.6.1.1); K15849 bifunctional aspartate aminotransferase and glutamate/aspartate-prephenate aminotransferase [EC:2.6.1.1 2.6.1.78 2.6.1.79] (A)	Aminotransferase class I and II;; DegT/DnrJ/EryC1/StrS aminotransferase family	Bifunctional aspartate aminotransferase and glutamate/aspartate-prephenate aminotransferase OS=Petunia hybrida PE=1 SV=1	Bifunctional aspartate aminotransferase and glutamate/aspartate-prephenate aminotransferase OS=Morus notabilis GN=L484_016616 PE=3 SV=1	Bifunctional aspartate aminotransferase and glutamate/aspartate-prephenate aminotransferase [Morus notabilis]
Bp01g3013	chr01	41328341	41331943	41331575	3.1236e-09	8.50534	Amino acid transport and metabolism	Molecular Function: L-aspartate:2-oxoglutarate aminotransferase activity (GO:0004069);; Biological Process: L-phenylalanine biosynthetic process (GO:0009094);; Cellular Component: chloroplast stroma (GO:0009570);; Biological Process: embryo development ending in seed dormancy (GO:0009793);; Molecular Function: pyridoxal phosphate binding (GO:0030170);; Molecular Function: aspartate-prephenate ami…	K15849|0|rcu:RCOM_0984440|aspartate aminotransferase, putative (EC:2.6.1.1); K15849 bifunctional aspartate aminotransferase and glutamate/aspartate-prephenate aminotransferase [EC:2.6.1.1 2.6.1.78 2.6.1.79] (A)	Aminotransferase class I and II;; DegT/DnrJ/EryC1/StrS aminotransferase family	Bifunctional aspartate aminotransferase and glutamate/aspartate-prephenate aminotransferase OS=Petunia hybrida PE=1 SV=1	Bifunctional aspartate aminotransferase and glutamate/aspartate-prephenate aminotransferase OS=Morus notabilis GN=L484_016616 PE=3 SV=1	Bifunctional aspartate aminotransferase and glutamate/aspartate-prephenate aminotransferase [Morus notabilis]
Bp01g3014	chr01	41334537	41336245	41331575	3.1236e-09	8.50534	--	Molecular Function: endopeptidase activity (GO:0004175);; Molecular Function: carboxypeptidase activity (GO:0004180);; Biological Process: proteolysis (GO:0006508);;	--	Tetratricopeptide repeat;; Tetratricopeptide repeat	Trafficking protein particle complex subunit 12 OS=Mus musculus GN=Trappc12 PE=1 SV=2	Trafficking protein particle complex subunit 12 OS=Morus notabilis GN=L484_016617 PE=4 SV=1	Trafficking protein particle complex subunit 12 [Morus notabilis]
Bp02g0551	chr02	13070845	13072356	13066816	2.4042e-09	8.61903	Replication, recombination and repair	--	--	Integrase core domain	Gypsy retrotransposon integrase-like protein 1 OS=Macaca fascicularis GN=GIN1 PE=2 SV=1	Uncharacterized protein OS=Phaseolus angularis GN=LR48_Vigan02g135600 PE=4 SV=1	PREDICTED: uncharacterized protein LOC103328489 [Prunus mume]
Bp02g0793	chr02	17685050	17701778	17697129	1.7214e-10	9.76412	General function prediction only	Molecular Function: methyltransferase activity (GO:0008168);; Biological Process: methylation (GO:0032259);; Molecular Function: metal ion binding (GO:0046872);;	K11426|0|rcu:RCOM_1032380|protein with unknown function; K11426 SET and MYND domain-containing protein (A)	SET domain;; MYND finger	Histone-lysine N-methyltransferase ASHR1 OS=Arabidopsis thaliana GN=ASHR1 PE=2 SV=2	Uncharacterized protein OS=Prunus persica GN=PRUPE_ppa005026mg PE=4 SV=1	hypothetical protein PRUPE_ppa005026mg [Prunus persica]
Bp02g0794	chr02	17703844	17707982	17697129	1.7214e-10	9.76412	Coenzyme transport and metabolism	Molecular Function: biotin-[acetyl-CoA-carboxylase] ligase activity (GO:0004077);; Biological Process: cellular protein modification process (GO:0006464);;	--	Biotin/lipoate A/B protein ligase family;; Biotin protein ligase C terminal domain	Biotin--protein ligase 1, chloroplastic OS=Arabidopsis thaliana GN=HCS1 PE=1 SV=2	Biotin--protein ligase OS=Morus notabilis GN=L484_020146 PE=4 SV=1	Biotin--protein ligase [Morus notabilis]
Bp02g2120	chr02	33488905	33490341	33502257	2.0931e-09	8.67921	--	Cellular Component: plasma membrane (GO:0005886);; Cellular Component: integral component of membrane (GO:0016021);;	--	Late embryogenesis abundant protein	--	Uncharacterized protein OS=Morus notabilis GN=L484_019500 PE=4 SV=1	hypothetical protein L484_019500 [Morus notabilis]
Bp02g2121	chr02	33494424	33497056	33502257	2.0931e-09	8.67921	--	Molecular Function: protein kinase activity (GO:0004672);; Molecular Function: ATP binding (GO:0005524);; Biological Process: protein phosphorylation (GO:0006468);; Cellular Component: integral component of membrane (GO:0016021);;	--	Protein tyrosine kinase;; Protein kinase domain;; Leucine Rich repeats (2 copies);; Leucine rich repeat;; Leucine rich repeat N-terminal domain;; Leucine Rich repeat;; Leucine Rich Repeat	Probable leucine-rich repeat receptor-like protein kinase At1g68400 OS=Arabidopsis thaliana GN=At1g68400 PE=2 SV=1	Putative leucine-rich repeat receptor-like protein kinase OS=Morus notabilis GN=L484_019499 PE=4 SV=1	putative leucine-rich repeat receptor-like protein kinase [Morus notabilis]
Bp02g2122	chr02	33498456	33499529	33502257	2.0931e-09	8.67921	--	--	--	Protein of unknown function DUF260	LOB domain-containing protein 24 OS=Arabidopsis thaliana GN=LBD24 PE=2 SV=1	Uncharacterized protein OS=Gossypium raimondii GN=B456_011G064500 PE=4 SV=1	PREDICTED: LOB domain-containing protein 22-like [Gossypium raimondii]
Bp02g2123	chr02	33502088	33503443	33502257	2.0931e-09	8.67921	--	Biological Process: lipid metabolic process (GO:0006629);; Cellular Component: integral component of membrane (GO:0016021);; Molecular Function: oxidoreductase activity (GO:0016491);; Biological Process: oxidation-reduction process (GO:0055114);;	K13076|0|rcu:RCOM_0797300|fatty acid desaturase, putative; K13076 delta8-fatty-acid desaturase [EC:1.14.19.4] (A)	Fatty acid desaturase;; Cytochrome b5-like Heme/Steroid binding domain	Acyl-lipid (9-3)-desaturase OS=Borago officinalis PE=1 SV=1	Fatty acid desaturase 3 OS=Morus notabilis GN=L484_019497 PE=4 SV=1	Fatty acid desaturase 3 [Morus notabilis]
Bp03g0906	chr03	7382654	7386878	7395071	1.0063e-09	8.99727	--	Biological Process: vernalization response (GO:0010048);; Biological Process: anthocyanin accumulation in tissues in response to UV light (GO:0043481);; Biological Process: carpel development (GO:0048440);;	--	--	--	Uncharacterized protein OS=Morus notabilis GN=L484_026404 PE=4 SV=1	hypothetical protein L484_026404 [Morus notabilis]
Bp03g0907	chr03	7387677	7391163	7395071	1.0063e-09	8.99727	--	Molecular Function: structural molecule activity (GO:0005198);; Biological Process: intracellular protein transport (GO:0006886);; Cellular Component: cell plate (GO:0009504);; Cellular Component: chloroplast envelope (GO:0009941);; Cellular Component: clathrin coat of trans-Golgi network vesicle (GO:0030130);; Cellular Component: clathrin coat of coated pit (GO:0030132);; Biological Process: end…	--	Clathrin light chain	Clathrin light chain 2 OS=Arabidopsis thaliana GN=CLC2 PE=1 SV=1	Uncharacterized protein OS=Prunus persica GN=PRUPE_ppa009427mg PE=4 SV=1	hypothetical protein PRUPE_ppa009427mg [Prunus persica]
Bp03g0908	chr03	7392531	7395261	7395071	1.0063e-09	8.99727	--	--	--	Family of unknown function (DUF572)	Coiled-coil domain-containing protein 94 homolog OS=Dictyostelium discoideum GN=ccdc94 PE=3 SV=1	Uncharacterized protein OS=Citrus clementina GN=CICLE_v10021131mg PE=4 SV=1	PREDICTED: coiled-coil domain-containing protein 94 homolog [Citrus sinensis]
Bp03g0909	chr03	7402674	7404310	7395071	1.0063e-09	8.99727	--	Molecular Function: RNA-directed DNA polymerase activity (GO:0003964);; Biological Process: RNA-dependent DNA replication (GO:0006278);;	--	Reverse transcriptase (RNA-dependent DNA polymerase);; GAG-pre-integrase domain	Retrovirus-related Pol polyprotein from transposon TNT 1-94 OS=Nicotiana tabacum PE=2 SV=1	Reverse transcriptase (Fragment) OS=Arabidopsis halleri subsp. gemmifera PE=4 SV=1	reverse transcriptase, partial [Arabidopsis halleri subsp. gemmifera]
Bp03g1310	chr03	12332523	12340149	12348848	2.2553e-10	9.6468	General function prediction only	Molecular Function: protein kinase activity (GO:0004672);; Molecular Function: transporter activity (GO:0005215);; Molecular Function: ATP binding (GO:0005524);; Biological Process: protein phosphorylation (GO:0006468);; Biological Process: transport (GO:0006810);; Cellular Component: integral component of membrane (GO:0016021);;	K08869|0|vvi:100254781|uncharacterized aarF domain-containing protein kinase At1g71810, chloroplastic; K08869 aarF domain-containing kinase (A)	ABC1 family;; Phosphotransferase enzyme family	Uncharacterized protein sll0005 OS=Synechocystis sp. (strain PCC 6803 / Kazusa) GN=sll0005 PE=3 SV=1	Uncharacterized protein OS=Morus notabilis GN=L484_013421 PE=4 SV=1	Uncharacterized protein L484_013421 [Morus notabilis]
Bp03g1311	chr03	12343229	12344776	12348848	2.2553e-10	9.6468	--	Biological Process: rRNA processing (GO:0006364);; Cellular Component: photosystem I (GO:0009522);; Cellular Component: photosystem II (GO:0009523);; Cellular Component: chloroplast thylakoid (GO:0009534);; Biological Process: response to high light intensity (GO:0009644);; Biological Process: response to sucrose (GO:0009744);; Biological Process: photosynthesis, light harvesting in photosystem I…	K08907|1.03966e-152|rcu:RCOM_0333020|chlorophyll A/B binding protein, putative; K08907 light-harvesting complex I chlorophyll a/b binding protein 1 (A)	Chlorophyll A-B binding protein	Chlorophyll a-b binding protein 6A, chloroplastic OS=Solanum lycopersicum GN=CAB6A PE=2 SV=1	Chlorophyll a-b binding protein 6A OS=Morus notabilis GN=L484_013420 PE=4 SV=1	Chlorophyll a-b binding protein 6A [Morus notabilis]
Bp05g0300	chr05	5761139	5762779	5767053	1.5512e-09	8.80933	--	Molecular Function: sequence-specific DNA binding transcription factor activity (GO:0003700);; Cellular Component: cytosol (GO:0005829);; Biological Process: regulation of transcription, DNA-templated (GO:0006355);;	--	GRAS domain family	Scarecrow-like protein 5 OS=Arabidopsis thaliana GN=SCL5 PE=2 SV=1	Uncharacterized protein OS=Morus notabilis GN=L484_009507 PE=4 SV=1	hypothetical protein L484_009507 [Morus notabilis]
Bp05g0301	chr05	5763188	5764105	5767053	1.5512e-09	8.80933	--	--	--	--	--	Uncharacterized protein OS=Morus notabilis GN=L484_009508 PE=4 SV=1	hypothetical protein L484_009508 [Morus notabilis]
Bp05g0302	chr05	5766656	5771404	5767053	1.5512e-09	8.80933	--	Molecular Function: sequence-specific DNA binding transcription factor activity (GO:0003700);; Biological Process: virus induced gene silencing (GO:0009616);; Biological Process: vegetative phase change (GO:0010050);; Molecular Function: sequence-specific DNA binding (GO:0043565);; Biological Process: positive regulation of transcription, DNA-templated (GO:0045893);;	--	WRKY DNA -binding domain	Probable WRKY transcription factor 20 OS=Arabidopsis thaliana GN=WRKY20 PE=2 SV=1	Putative WRKY transcription factor 20 OS=Morus notabilis GN=L484_009509 PE=4 SV=1	putative WRKY transcription factor 20 [Morus notabilis]
Bp05g0303	chr05	5774969	5778057	5767053	1.5512e-09	8.80933	--	--	--	Frigida-like protein	FRIGIDA-like protein 1 OS=Arabidopsis thaliana GN=FRL1 PE=1 SV=1	Uncharacterized protein OS=Morus notabilis GN=L484_009510 PE=4 SV=1	hypothetical protein L484_009510 [Morus notabilis]
Bp05g1112	chr05	19725347	19739040	19747070	3.2621e-09	8.4865	Cell wall/membrane/envelope biogenesis	Biological Process: GPI anchor biosynthetic process (GO:0006506);; Molecular Function: phosphatidylinositol N-acetylglucosaminyltransferase activity (GO:0017176);;	K03857|0|rcu:RCOM_0545690|glycosyltransferase, putative (EC:2.4.1.198); K03857 phosphatidylinositol glycan, class A [EC:2.4.1.198] (A)	PIGA (GPI anchor biosynthesis);; Glycosyltransferase Family 4;; Glycosyl transferases group 1;; Glycosyl transferases group 1;; Glycosyl transferase 4-like domain	Phosphatidylinositol N-acetylglucosaminyltransferase subunit A OS=Homo sapiens GN=PIGA PE=1 SV=1	Uncharacterized protein OS=Prunus persica GN=PRUPE_ppa005676mg PE=4 SV=1	hypothetical protein PRUPE_ppa005676mg [Prunus persica]
Bp05g1113	chr05	19743456	19743884	19747070	3.2621e-09	8.4865	Replication, recombination and repair	Molecular Function: nucleic acid binding (GO:0003676);; Molecular Function: zinc ion binding (GO:0008270);; Biological Process: DNA integration (GO:0015074);;	--	--	Transposon Ty3-I Gag-Pol polyprotein OS=Saccharomyces cerevisiae (strain ATCC 204508 / S288c) GN=TY3B-I PE=3 SV=2	F5K24.1 protein OS=Arabidopsis thaliana GN=F5K24.1 PE=4 SV=1	PREDICTED: uncharacterized protein LOC105963045 [Erythranthe guttata]
Bp05g1114	chr05	19744137	19745885	19747070	3.2621e-09	8.4865	Replication, recombination and repair	Molecular Function: RNA-directed DNA polymerase activity (GO:0003964);; Biological Process: RNA-dependent DNA replication (GO:0006278);;	--	Reverse transcriptase (RNA-dependent DNA polymerase)	Transposon Ty3-G Gag-Pol polyprotein OS=Saccharomyces cerevisiae (strain ATCC 204508 / S288c) GN=TY3B-G PE=1 SV=3	Putative POL3-like reverse transcriptase OS=Phaseolus coccineus GN=POL3-like PE=4 SV=1	PREDICTED: uncharacterized protein LOC106373325 [Brassica napus]
Bp05g1115	chr05	19746216	19747481	19747070	3.2621e-09	8.4865	--	--	--	Retrotransposon gag protein;; Zinc knuckle	--	Putative uncharacterized protein OS=Vitis vinifera GN=VITISV_009305 PE=4 SV=1	PREDICTED: uncharacterized protein LOC105969822 [Erythranthe guttata]
Bp05g1191	chr05	21176847	21183470	21187708	1.0424e-09	8.98197	Defense mechanisms	Biological Process: drug transmembrane transport (GO:0006855);; Molecular Function: drug transmembrane transporter activity (GO:0015238);; Molecular Function: antiporter activity (GO:0015297);; Cellular Component: integral component of membrane (GO:0016021);;	K03327|0|rcu:RCOM_0024820|multidrug resistance pump, putative; K03327 multidrug resistance protein, MATE family (A)	MatE	Protein DETOXIFICATION 29 OS=Arabidopsis thaliana GN=DTX29 PE=1 SV=1	Protein DETOXIFICATION OS=Jatropha curcas GN=JCGZ_17810 PE=3 SV=1	PREDICTED: protein TRANSPARENT TESTA 12-like [Jatropha curcas]
Bp06g0707	chr06	6954428	6958346	6965028	3.1585e-11	10.5005	--	Biological Process: floral whorl development (GO:0048438);; Biological Process: floral organ formation (GO:0048449);; Biological Process: phyllome development (GO:0048827);;	--	--	--	Uncharacterized protein OS=Morus notabilis GN=L484_023357 PE=4 SV=1	PREDICTED: uncharacterized protein LOC103436947 [Malus domestica]
Bp06g0708	chr06	6971547	6980975	6965028	3.1585e-11	10.5005	Posttranslational modification, protein turnover, chaperones	Molecular Function: ATP-dependent peptidase activity (GO:0004176);; Molecular Function: serine-type endopeptidase activity (GO:0004252);; Molecular Function: ATP binding (GO:0005524);; Cellular Component: peroxisomal matrix (GO:0005782);; Biological Process: misfolded or incompletely synthesized protein catabolic process (GO:0006515);; Biological Process: protein processing (GO:0016485);; Biologi…	K01338|0|vvi:100262630|lon protease homolog 2, peroxisomal; K01338 ATP-dependent Lon protease [EC:3.4.21.53] (A)	Lon protease (S16) C-terminal proteolytic domain;; ATP-dependent protease La (LON) substrate-binding domain;; ATPase family associated with various cellular activities (AAA);; AAA domain (dynein-related subfamily);; Subunit ChlI of Mg-chelatase;; ATPase family associated with various cellular activities (AAA);; Holliday junction DNA helicase ruvB N-terminus	Lon protease homolog 2, peroxisomal OS=Spinacia oleracea PE=2 SV=2	Lon protease homolog 2, peroxisomal OS=Morus notabilis GN=L484_023352 PE=3 SV=1	Lon protease-2-like protein [Morus notabilis]
Bp06g1563	chr06	20774237	20775154	20776777	1.4767e-09	8.83071	Replication, recombination and repair	--	--	Reverse transcriptase (RNA-dependent DNA polymerase)	Transposon Ty3-I Gag-Pol polyprotein OS=Saccharomyces cerevisiae (strain ATCC 204508 / S288c) GN=TY3B-I PE=3 SV=2	Uncharacterized protein OS=Arabis alpina GN=AALP_AA3G229400 PE=4 SV=1	PREDICTED: uncharacterized protein LOC104892696 [Beta vulgaris subsp. vulgaris]
Bp06g1564	chr06	20776626	20777048	20776777	1.4767e-09	8.83071	--	--	--	Integrase core domain	Gypsy retrotransposon integrase-like protein 1 OS=Bos taurus GN=GIN1 PE=2 SV=1	Putative uncharacterized protein OS=Vitis vinifera GN=VITISV_006620 PE=4 SV=1	PREDICTED: uncharacterized protein LOC107176464 [Citrus sinensis]
Bp06g1567	chr06	20849553	20850022	20847109	8.7072e-10	9.06012	--	--	--	Reverse transcriptase-like;; RNase H	--	Retrovirus-related Pol polyprotein from transposon 412 OS=Morus notabilis GN=L484_021884 PE=4 SV=1	PREDICTED: uncharacterized protein LOC103955519 [Pyrus x bretschneideri]
Bp06g1573	chr06	20934058	20952409	20931022	1.3794e-09	8.86031	--	--	--	--	--	Uncharacterized protein OS=Morus notabilis GN=L484_027980 PE=4 SV=1	hypothetical protein L484_027980 [Morus notabilis]
Bp06g1582	chr06	21138167	21139018	21131409	1.9394e-09	8.71233	--	Molecular Function: nucleic acid binding (GO:0003676);; Biological Process: DNA metabolic process (GO:0006259);;	--	Reverse transcriptase (RNA-dependent DNA polymerase)	Retrovirus-related Pol polyprotein from transposon TNT 1-94 OS=Nicotiana tabacum PE=2 SV=1	Uncharacterized protein OS=Morus notabilis GN=L484_000113 PE=4 SV=1	hypothetical protein L484_000113 [Morus notabilis]
Bp06g1593	chr06	21498849	21500216	21510080	1.7023e-09	8.76896	--	--	--	--	--	Uncharacterized protein (Fragment) OS=Spinacia oleracea GN=SOVF_199860 PE=4 SV=1	PREDICTED: uncharacterized protein LOC107177106 [Citrus sinensis]
Bp06g1599	chr06	21676849	21678457	21686464	7.6662e-10	9.11542	--	Biological Process: biosynthetic process (GO:0009058);; Molecular Function: transferase activity, transferring alkyl or aryl (other than methyl) groups (GO:0016765);;	K02291|1.54129e-15|vvi:100252385|phytoene synthase 2, chloroplastic; K02291 phytoene synthase [EC:2.5.1.32] (A)	--	Phytoene synthase, chloroplastic OS=Daucus carota GN=PSY PE=2 SV=1	Phytoene synthase OS=Morus notabilis GN=L484_013302 PE=4 SV=1	Phytoene synthase [Morus notabilis]
Bp06g1600	chr06	21689866	21691148	21686464	7.6662e-10	9.11542	--	--	--	--	--	Uncharacterized protein OS=Jatropha curcas GN=JCGZ_08978 PE=4 SV=1	PREDICTED: uncharacterized protein LOC107177115 [Citrus sinensis]
Bp06g1601	chr06	21696407	21699502	21686464	7.6662e-10	9.11542	--	--	--	--	--	Uncharacterized protein OS=Phaseolus angularis GN=LR48_Vigan231s001800 PE=4 SV=1	PREDICTED: uncharacterized protein LOC102627778 [Citrus sinensis]
Bp06g1610	chr06	21791808	21792176	21791271	2.574e-10	9.58939	--	Cellular Component: nucleus (GO:0005634);;	--	--	--	F11M15.4 protein OS=Arabidopsis thaliana GN=F11M15.4 PE=4 SV=1	PREDICTED: uncharacterized protein LOC104715712 [Camelina sativa]
Bp06g1611	chr06	21795548	21796012	21791271	2.574e-10	9.58939	--	Molecular Function: nucleic acid binding (GO:0003676);; Molecular Function: RNA-DNA hybrid ribonuclease activity (GO:0004523);; Biological Process: DNA integration (GO:0015074);; Biological Process: RNA phosphodiester bond hydrolysis, endonucleolytic (GO:0090502);;	--	Integrase core domain	Pol polyprotein (Fragment) OS=Avian reticuloendotheliosis virus GN=pol PE=3 SV=1	Putative uncharacterized protein OS=Vitis vinifera GN=VITISV_027939 PE=4 SV=1	hypothetical protein VITISV_027939 [Vitis vinifera]
Bp06g1612	chr06	21796652	21797035	21791271	2.574e-10	9.58939	Replication, recombination and repair	Biological Process: cellular macromolecule metabolic process (GO:0044260);; Biological Process: nucleic acid metabolic process (GO:0090304);;	--	Reverse transcriptase-like;; RNase H	--	Uncharacterized protein (Fragment) OS=Arabis alpina GN=AALP_AAs59708U000100 PE=4 SV=1	PREDICTED: uncharacterized protein LOC106324068 [Brassica oleracea var. oleracea]
Bp06g1613	chr06	21797543	21798597	21791271	2.574e-10	9.58939	Replication, recombination and repair	Molecular Function: nucleic acid binding (GO:0003676);; Molecular Function: RNA-DNA hybrid ribonuclease activity (GO:0004523);; Biological Process: DNA integration (GO:0015074);; Biological Process: RNA phosphodiester bond hydrolysis, endonucleolytic (GO:0090502);;	--	Reverse transcriptase (RNA-dependent DNA polymerase)	Transposon Ty3-I Gag-Pol polyprotein OS=Saccharomyces cerevisiae (strain ATCC 204508 / S288c) GN=TY3B-I PE=3 SV=2	Uncharacterized protein (Fragment) OS=Arabis alpina GN=AALP_AAs45400U000100 PE=4 SV=1	PREDICTED: uncharacterized protein LOC104892696 [Beta vulgaris subsp. vulgaris]
Bp06g1625	chr06	21941744	21942085	21945845	2.7954e-09	8.55356	--	--	--	--	--	Uncharacterized protein OS=Arabis alpina GN=AALP_AA8G025400 PE=4 SV=1	hypothetical protein AALP_AA8G025400 [Arabis alpina]
Bp06g1626	chr06	21943454	21944749	21945845	2.7954e-09	8.55356	--	--	--	--	Retrovirus-related Pol polyprotein from transposon 17.6 OS=Drosophila melanogaster GN=pol PE=3 SV=1	Uncharacterized protein (Fragment) OS=Arabis alpina GN=AALP_AAs51959U000100 PE=4 SV=1	PREDICTED: uncharacterized protein LOC105165042 [Sesamum indicum]
Bp06g1637	chr06	22083989	22085074	22090146	5.2352e-11	10.2811
Bp06g1638	chr06	22090053	22090610	22090146	5.2352e-11	10.2811	--	--	--	Integrase core domain	Gag-Pol polyprotein (Fragment) OS=Cas-Br-E murine leukemia virus GN=gag-pol PE=3 SV=1	Putative uncharacterized protein OS=Vitis vinifera GN=VITISV_037275 PE=4 SV=1	PREDICTED: KRAB-A domain-containing protein 2-like [Malus domestica]
Bp06g1639	chr06	22092351	22093481	22090146	5.2352e-11	10.2811	--	--	--	--	--	Uncharacterized protein OS=Vigna angularis var. angularis GN=Vigan.01G023800 PE=4 SV=1	PREDICTED: uncharacterized protein LOC104611288 [Nelumbo nucifera]
Bp06g1670	chr06	22551000	22551551	22541058	6.0668e-10	9.21704	--	Molecular Function: nucleic acid binding (GO:0003676);; Molecular Function: zinc ion binding (GO:0008270);; Biological Process: DNA integration (GO:0015074);;	--	--	--	Putative uncharacterized protein OS=Vitis vinifera GN=VITISV_026927 PE=4 SV=1	hypothetical protein VITISV_026927 [Vitis vinifera]
Bp06g1685	chr06	22752187	22755302	22762385	2.8854e-09	8.53979	Replication, recombination and repair	Molecular Function: binding (GO:0005488);;	--	Reverse transcriptase (RNA-dependent DNA polymerase)	Retrovirus-related Pol polyprotein from transposon 17.6 OS=Drosophila melanogaster GN=pol PE=3 SV=1	Putative retrotransposon polyprotein OS=Ipomoea batatas PE=4 SV=1	PREDICTED: uncharacterized protein LOC106441938 [Brassica napus]
Bp06g1686	chr06	22760884	22761487	22762385	2.8854e-09	8.53979
Bp06g1693	chr06	22866004	22870348	22874172	1.0179e-09	8.99229	--	Molecular Function: Rho guanyl-nucleotide exchange factor activity (GO:0005089);; Cellular Component: cytosol (GO:0005829);; Cellular Component: plasma membrane (GO:0005886);; Biological Process: positive regulation of GTPase activity (GO:0043547);;	--	PRONE (Plant-specific Rop nucleotide exchanger)	Rop guanine nucleotide exchange factor 7 OS=Arabidopsis thaliana GN=ROPGEF7 PE=1 SV=1	Rop guanine nucleotide exchange factor 1 OS=Morus notabilis GN=L484_016937 PE=4 SV=1	Rop guanine nucleotide exchange factor 1 [Morus notabilis]
Bp06g1694	chr06	22871403	22872401	22874172	1.0179e-09	8.99229	Replication, recombination and repair	Molecular Function: binding (GO:0005488);; Cellular Component: nucleus (GO:0005634);; Biological Process: cellular macromolecule metabolic process (GO:0044260);; Biological Process: nucleic acid metabolic process (GO:0090304);;	--	Chromo (CHRromatin Organisation MOdifier) domain	Transposon Tf2-9 polyprotein OS=Schizosaccharomyces pombe (strain 972 / ATCC 24843) GN=Tf2-9 PE=3 SV=1	Uncharacterized protein OS=Arabis alpina GN=AALP_AA8G317800 PE=4 SV=1	hypothetical protein AALP_AA8G317800 [Arabis alpina]
Bp06g1695	chr06	22872576	22873574	22874172	1.0179e-09	8.99229	Replication, recombination and repair	Molecular Function: binding (GO:0005488);; Biological Process: macromolecule metabolic process (GO:0043170);; Biological Process: primary metabolic process (GO:0044238);;	--	--	Retrovirus-related Pol polyprotein from transposon 297 OS=Drosophila melanogaster GN=pol PE=3 SV=1	Putative uncharacterized protein OS=Vitis vinifera GN=VITISV_043911 PE=4 SV=1	hypothetical protein VITISV_043911 [Vitis vinifera]
Bp06g1696	chr06	22877416	22877955	22874172	1.0179e-09	8.99229	--	--	--	--	--	Uncharacterized protein OS=Morus notabilis GN=L484_016938 PE=4 SV=1	hypothetical protein L484_016938 [Morus notabilis]
Bp06g1697	chr06	22880030	22882674	22874172	1.0179e-09	8.99229	--	--	--	--	--	Uncharacterized protein OS=Morus notabilis GN=L484_016939 PE=4 SV=1	hypothetical protein L484_016939 [Morus notabilis]
Bp06g1704	chr06	22996687	22996998	22999604	1.1992e-09	8.92111	--	--	--	--	--	Uncharacterized protein OS=Morus notabilis GN=L484_016986 PE=4 SV=1	hypothetical protein L484_016986 [Morus notabilis]
Bp06g1705	chr06	23006529	23007578	22999604	1.1992e-09	8.92111	Replication, recombination and repair	--	--	Reverse transcriptase (RNA-dependent DNA polymerase)	Retrovirus-related Pol polyprotein from transposon 17.6 OS=Drosophila melanogaster GN=pol PE=3 SV=1	F15O4.13 OS=Arabidopsis thaliana PE=4 SV=1	PREDICTED: uncharacterized protein K02A2.6-like [Erythranthe guttata]
Bp06g1725	chr06	23319189	23319899	23315583	7.3794e-11	10.132	Replication, recombination and repair	Biological Process: cellular macromolecule metabolic process (GO:0044260);; Biological Process: nucleic acid metabolic process (GO:0090304);;	--	Reverse transcriptase (RNA-dependent DNA polymerase)	Transposon Tf2-9 polyprotein OS=Schizosaccharomyces pombe (strain 972 / ATCC 24843) GN=Tf2-9 PE=3 SV=1	Uncharacterized protein (Fragment) OS=Arabis alpina GN=AALP_AAs51959U000100 PE=4 SV=1	PREDICTED: uncharacterized protein LOC107178414 [Citrus sinensis]
Bp06g1726	chr06	23320824	23321018	23315583	7.3794e-11	10.132	--	--	--	--	--	Uncharacterized protein OS=Morus notabilis GN=L484_011910 PE=4 SV=1	hypothetical protein L484_011910 [Morus notabilis]
Bp06g1732	chr06	23393243	23396766	23402636	2.1507e-09	8.66742	--	Cellular Component: integral component of membrane (GO:0016021);;	--	Transmembrane amino acid transporter protein	Vacuolar amino acid transporter 1 OS=Saccharomyces cerevisiae (strain ATCC 204508 / S288c) GN=AVT1 PE=1 SV=1	Uncharacterized protein OS=Morus notabilis GN=L484_009456 PE=4 SV=1	hypothetical protein L484_009456 [Morus notabilis]
Bp06g1733	chr06	23398253	23401893	23402636	2.1507e-09	8.66742	--	Molecular Function: metal ion binding (GO:0046872);;	--	Reverse transcriptase (RNA-dependent DNA polymerase);; Integrase core domain;; gag-polypeptide of LTR copia-type;; GAG-pre-integrase domain;; Zinc knuckle	Retrovirus-related Pol polyprotein from transposon TNT 1-94 OS=Nicotiana tabacum PE=2 SV=1	Putative uncharacterized protein OS=Vitis vinifera GN=VITISV_032634 PE=4 SV=1	hypothetical protein VITISV_032634 [Vitis vinifera]
Bp06g1739	chr06	23461536	23463806	23468712	2.5837e-09	8.58776	Replication, recombination and repair	--	K07466|6.61675e-31|vvi:100255412|replication protein A 70 kDa DNA-binding subunit B; K07466 replication factor A1 (A)	Replication protein A OB domain;; Domain of unknown function DUF223	Replication protein A 70 kDa DNA-binding subunit B OS=Arabidopsis thaliana GN=RPA1B PE=3 SV=1	Uncharacterized protein OS=Spinacia oleracea GN=SOVF_025630 PE=4 SV=1	hypothetical protein SOVF_025630 isoform B [Spinacia oleracea]
Bp06g1740	chr06	23467969	23469334	23468712	2.5837e-09	8.58776	--	Biological Process: response to hypoxia (GO:0001666);; Biological Process: fatty acid biosynthetic process (GO:0006633);; Cellular Component: chloroplast (GO:0009507);; Biological Process: systemic acquired resistance, salicylic acid mediated signaling pathway (GO:0009862);; Biological Process: xylem development (GO:0010089);; Biological Process: regulation of hydrogen peroxide metabolic process …	K03921|0|rcu:RCOM_0138550|stearoyl-ACP desaturase (EC:1.14.19.2); K03921 acyl-[acyl-carrier-protein] desaturase [EC:1.14.19.2] (A)	Fatty acid desaturase	Stearoyl-[acyl-carrier-protein] 9-desaturase 6, chloroplastic OS=Arabidopsis thaliana GN=S-ACP-DES6 PE=2 SV=2	Acyl-[acyl-carrier-protein] desaturase OS=Morus notabilis GN=L484_003523 PE=3 SV=1	Acyl-[acyl-carrier-protein] desaturase 6 [Morus notabilis]
Bp06g1741	chr06	23470081	23470302	23468712	2.5837e-09	8.58776	--	Molecular Function: serine-type carboxypeptidase activity (GO:0004185);; Biological Process: proteolysis (GO:0006508);; Cellular Component: integral component of membrane (GO:0016021);;	--	--	--	Uncharacterized protein OS=Cucumis sativus GN=Csa_6G338160 PE=4 SV=1	PREDICTED: proline-rich receptor-like protein kinase PERK2 [Pyrus x bretschneideri]
Bp06g1767	chr06	23895967	23898244	23905616	1.4792e-09	8.82997	--	Biological Process: metabolic process (GO:0008152);; Molecular Function: hydrolase activity (GO:0016787);; Molecular Function: metal ion binding (GO:0046872);;	--	Metallothionein	Metallothionein-like protein type 2 OS=Malus domestica GN=MT1 PE=3 SV=1	Metallothionein-like protein type 2 OS=Morus notabilis GN=L484_021289 PE=4 SV=1	Metallothionein-like protein type 2 [Morus notabilis]
Bp06g1768	chr06	23903121	23904723	23905616	1.4792e-09	8.82997	--	Molecular Function: nucleic acid binding (GO:0003676);; Molecular Function: RNA-DNA hybrid ribonuclease activity (GO:0004523);; Biological Process: DNA integration (GO:0015074);; Biological Process: RNA phosphodiester bond hydrolysis, endonucleolytic (GO:0090502);;	--	--	Retrovirus-related Pol polyprotein from transposon 17.6 OS=Drosophila melanogaster GN=pol PE=3 SV=1	Retrovirus-related Pol polyprotein from transposon 412 OS=Morus notabilis GN=L484_021884 PE=4 SV=1	Retrovirus-related Pol polyprotein from transposon 412 [Morus notabilis]
Bp06g1769	chr06	23905843	23906575	23905616	1.4792e-09	8.82997	--	--	--	Integrase core domain	--	Putative uncharacterized protein OS=Vitis vinifera GN=VITISV_012052 PE=4 SV=1	PREDICTED: uncharacterized protein K02A2.6-like [Erythranthe guttata]
Bp06g1785	chr06	24231112	24236984	24234952	5.1651e-10	9.28692	--	Molecular Function: protein serine/threonine kinase activity (GO:0004674);; Molecular Function: transmembrane receptor protein tyrosine kinase activity (GO:0004714);; Molecular Function: ATP binding (GO:0005524);; Cellular Component: integral component of membrane (GO:0016021);; Biological Process: peptidyl-tyrosine phosphorylation (GO:0018108);; Molecular Function: carbohydrate binding (GO:00302…	--	Legume lectin domain;; Protein tyrosine kinase;; Protein kinase domain	L-type lectin-domain containing receptor kinase S.4 OS=Arabidopsis thaliana GN=LECRKS4 PE=2 SV=1	L-type lectin-domain containing receptor kinase S.4 OS=Morus notabilis GN=L484_016997 PE=3 SV=1	L-type lectin-domain containing receptor kinase S.4 [Morus notabilis]
Bp06g1794	chr06	24451588	24458586	24458029	9.9772e-10	9.00099	--	--	--	Reverse transcriptase (RNA-dependent DNA polymerase)	Retrovirus-related Pol polyprotein from transposon TNT 1-94 OS=Nicotiana tabacum PE=2 SV=1	Putative uncharacterized protein OS=Vitis vinifera GN=VITISV_017030 PE=4 SV=1	PREDICTED: uncharacterized protein LOC104803422 [Tarenaya hassleriana]
Bp06g1795	chr06	24462349	24465909	24458029	9.9772e-10	9.00099	--	Molecular Function: ATP binding (GO:0005524);;	--	ATPase family associated with various cellular activities (AAA);; Torsin	Ribulose bisphosphate carboxylase/oxygenase activase 1, chloroplastic OS=Larrea tridentata GN=RCA1 PE=1 SV=1	Ribulose bisphosphate carboxylase/oxygenase activase 1 OS=Morus notabilis GN=L484_016996 PE=4 SV=1	Ribulose bisphosphate carboxylase/oxygenase activase 1 [Morus notabilis]
Bp06g1812	chr06	24788883	24792893	24783352	3.2299e-09	8.49081	Replication, recombination and repair	--	--	Reverse transcriptase (RNA-dependent DNA polymerase);; Retrotransposon gag protein;; Aspartyl protease	Retrovirus-related Pol polyprotein from transposon 17.6 OS=Drosophila melanogaster GN=pol PE=3 SV=1	Putative uncharacterized protein OS=Beta vulgaris PE=4 SV=1	PREDICTED: uncharacterized protein LOC105963074 [Erythranthe guttata]
Bp06g1813	chr06	24793188	24793955	24783352	3.2299e-09	8.49081	Replication, recombination and repair	--	--	Integrase core domain	Gag-Pol polyprotein (Fragment) OS=Cas-Br-E murine leukemia virus GN=gag-pol PE=3 SV=1	Putative uncharacterized protein OS=Vitis vinifera GN=VITISV_031630 PE=4 SV=1	PREDICTED: uncharacterized protein LOC103318979 [Prunus mume]
Bp06g1836	chr06	25380842	25381717	25389813	3.84e-09	8.41567	Replication, recombination and repair	Molecular Function: nucleic acid binding (GO:0003676);; Biological Process: DNA integration (GO:0015074);;	--	Integrase core domain	Gag-Pol polyprotein OS=Walleye dermal sarcoma virus GN=gag-pol PE=1 SV=2	Integrase OS=Glycine max PE=4 SV=1	PREDICTED: uncharacterized protein LOC103418690 [Malus domestica]
Bp06g1837	chr06	25382138	25383609	25389813	3.84e-09	8.41567	Replication, recombination and repair	--	--	--	Retrovirus-related Pol polyprotein from transposon opus OS=Drosophila melanogaster GN=pol PE=3 SV=1	Uncharacterized protein OS=Theobroma cacao GN=TCM_018259 PE=4 SV=1	PREDICTED: uncharacterized protein LOC104234659 [Nicotiana sylvestris]
Bp06g1838	chr06	25383808	25384505	25389813	3.84e-09	8.41567	--	--	--	--	--	Putative uncharacterized protein OS=Vitis vinifera GN=VITISV_026408 PE=4 SV=1	PREDICTED: uncharacterized protein LOC105789559 [Gossypium raimondii]
Bp06g1839	chr06	25385775	25392659	25389813	3.84e-09	8.41567	--	--	--	--	--	Integrase-like protein OS=Theobroma cacao GN=TCM_019183 PE=4 SV=1	PREDICTED: uncharacterized protein LOC104588104 [Nelumbo nucifera]
Bp06g1861	chr06	25776161	25779520	25777571	8.2208e-10	9.08509	Replication, recombination and repair	Molecular Function: nucleic acid binding (GO:0003676);; Biological Process: DNA integration (GO:0015074);;	--	Reverse transcriptase (RNA-dependent DNA polymerase);; Retrotransposon gag protein	Retrovirus-related Pol polyprotein from transposon 17.6 OS=Drosophila melanogaster GN=pol PE=3 SV=1	Putative uncharacterized protein OS=Vitis vinifera GN=VITISV_041099 PE=4 SV=1	PREDICTED: uncharacterized protein K02A2.6-like [Erythranthe guttata]
Bp06g1868	chr06	25876779	25879356	25886849	3.6278e-10	9.44036	--	Molecular Function: DNA binding (GO:0003677);; Biological Process: DNA recombination (GO:0006310);; Molecular Function: zinc ion binding (GO:0008270);; Biological Process: DNA integration (GO:0015074);; Biological Process: single-organism metabolic process (GO:0044710);;	--	Integrase core domain;; Reverse transcriptase (RNA-dependent DNA polymerase)	Retrovirus-related Pol polyprotein from transposon TNT 1-94 OS=Nicotiana tabacum PE=2 SV=1	Uncharacterized protein OS=Coffea canephora GN=GSCOC_T00010517001 PE=4 SV=1	unnamed protein product [Coffea canephora]
Bp06g1869	chr06	25880433	25881899	25886849	3.6278e-10	9.44036	Replication, recombination and repair	Biological Process: cellular macromolecule metabolic process (GO:0044260);; Biological Process: nucleic acid metabolic process (GO:0090304);;	--	Reverse transcriptase (RNA-dependent DNA polymerase)	Retrovirus-related Pol polyprotein from transposon opus OS=Drosophila melanogaster GN=pol PE=3 SV=1	Uncharacterized protein (Fragment) OS=Arabis alpina GN=AALP_AAs49670U000100 PE=4 SV=1	PREDICTED: uncharacterized protein LOC107176504 [Citrus sinensis]
Bp06g1870	chr06	25883012	25883621	25886849	3.6278e-10	9.44036	--	--	--	Integrase core domain	Pro-Pol polyprotein OS=Simian foamy virus (isolate chimpanzee) GN=pol PE=3 SV=1	Gag-pol OS=Castanea mollissima PE=4 SV=1	PREDICTED: uncharacterized protein LOC107176464 [Citrus sinensis]
Bp06g1871	chr06	25888932	25892360	25886849	3.6278e-10	9.44036	--	Molecular Function: dolichyl-phosphate-glucose-glycolipid alpha-glucosyltransferase activity (GO:0004583);; Cellular Component: endoplasmic reticulum membrane (GO:0005789);; Biological Process: protein N-linked glycosylation (GO:0006487);; Biological Process: dolichol-linked oligosaccharide biosynthetic process (GO:0006488);; Biological Process: response to salt stress (GO:0009651);; Cellular Com…	K03850|0|vvi:100249516|dol-P-Glc:Glc(2)Man(9)GlcNAc(2)-PP-Dol alpha-1,2-glucosyltransferase; K03850 alpha-1,2-glucosyltransferase [EC:2.4.1.256] (A)	DIE2/ALG10 family	Dol-P-Glc:Glc(2)Man(9)GlcNAc(2)-PP-Dol alpha-1,2-glucosyltransferase OS=Homo sapiens GN=ALG10 PE=2 SV=1	Dol-P-Glc:Glc(2)Man(9)GlcNAc(2)-PP-Dol alpha-1,2-glucosyltransferase OS=Morus notabilis GN=L484_021299 PE=4 SV=1	Dol-P-Glc:Glc(2)Man(9)GlcNAc(2)-PP-Dol alpha-1,2-glucosyltransferase [Morus notabilis]
Bp06g1902	chr06	26577665	26594555	26568473	3.4082e-09	8.46747	Replication, recombination and repair	--	--	hAT family C-terminal dimerisation region;; Integrase core domain	Retrovirus-related Pol polyprotein from transposon 412 OS=Drosophila melanogaster GN=POL PE=3 SV=1	Integrase OS=Populus trichocarpa PE=2 SV=1	PREDICTED: LOW QUALITY PROTEIN: uncharacterized protein LOC103328546 [Prunus mume]
Bp06g1907	chr06	26692270	26710027	26694446	3.7558e-10	9.4253	--	Molecular Function: nucleotide binding (GO:0000166);; Molecular Function: protein kinase activity (GO:0004672);; Cellular Component: membrane (GO:0016020);; Biological Process: phosphorylation (GO:0016310);;	--	Protein kinase domain;; Protein tyrosine kinase;; D-mannose binding lectin	Putative receptor protein kinase ZmPK1 OS=Zea mays GN=PK1 PE=2 SV=2	Serine/threonine-protein kinase OS=Morus notabilis GN=L484_016962 PE=3 SV=1	Putative receptor protein kinase ZmPK1 [Morus notabilis]
Bp06g1916	chr06	26990342	26992820	26991418	2.0725e-09	8.68351	Replication, recombination and repair	Molecular Function: nucleic acid binding (GO:0003676);; Molecular Function: RNA-directed DNA polymerase activity (GO:0003964);; Biological Process: RNA-dependent DNA replication (GO:0006278);; Biological Process: proteolysis (GO:0006508);; Molecular Function: peptidase activity (GO:0008233);; Biological Process: DNA integration (GO:0015074);;	--	Integrase core domain	Transposon Ty3-I Gag-Pol polyprotein OS=Saccharomyces cerevisiae (strain ATCC 204508 / S288c) GN=TY3B-I PE=3 SV=2	Uncharacterized protein OS=Theobroma cacao GN=TCM_032543 PE=4 SV=1	Uncharacterized protein TCM_032543 [Theobroma cacao]
Bp06g1925	chr06	27402166	27402615	27405975	2.0026e-09	8.69841	--	Molecular Function: DNA binding (GO:0003677);; Biological Process: DNA recombination (GO:0006310);; Molecular Function: zinc ion binding (GO:0008270);; Biological Process: DNA integration (GO:0015074);;	--	Reverse transcriptase (RNA-dependent DNA polymerase)	Retrovirus-related Pol polyprotein from transposon TNT 1-94 OS=Nicotiana tabacum PE=2 SV=1	Putative uncharacterized protein OS=Vitis vinifera GN=VITISV_021035 PE=4 SV=1	hypothetical protein VITISV_021035 [Vitis vinifera]
Bp06g1926	chr06	27402634	27403836	27405975	2.0026e-09	8.69841	--	Molecular Function: DNA binding (GO:0003677);; Biological Process: DNA recombination (GO:0006310);;	--	Reverse transcriptase (RNA-dependent DNA polymerase)	Retrovirus-related Pol polyprotein from transposon TNT 1-94 OS=Nicotiana tabacum PE=2 SV=1	Uncharacterized protein OS=Morus notabilis GN=L484_000113 PE=4 SV=1	hypothetical protein L484_000113 [Morus notabilis]
Bp06g1927	chr06	27406095	27408153	27405975	2.0026e-09	8.69841	Replication, recombination and repair	Molecular Function: nucleic acid binding (GO:0003676);; Molecular Function: zinc ion binding (GO:0008270);;	--	--	Transposon Tf2-6 polyprotein OS=Schizosaccharomyces pombe (strain 972 / ATCC 24843) GN=Tf2-6 PE=3 SV=1	Putative uncharacterized protein OS=Vitis vinifera GN=VITISV_032287 PE=4 SV=1	PREDICTED: uncharacterized protein LOC105963045 [Erythranthe guttata]
Bp06g1928	chr06	27408875	27411139	27405975	2.0026e-09	8.69841	Replication, recombination and repair	Molecular Function: nucleic acid binding (GO:0003676);; Molecular Function: zinc ion binding (GO:0008270);;	--	Retrotransposon gag protein;; Reverse transcriptase (RNA-dependent DNA polymerase)	Transposon Ty3-G Gag-Pol polyprotein OS=Saccharomyces cerevisiae (strain ATCC 204508 / S288c) GN=TY3B-G PE=1 SV=3	Uncharacterized protein (Fragment) OS=Amborella trichopoda GN=AMTR_s05090p00005430 PE=4 SV=1	hypothetical protein AMTR_s05090p00005430, partial [Amborella trichopoda]
Bp06g1935	chr06	27604481	27612222	27614474	2.4356e-09	8.61339	--	Biological Process: gluconeogenesis (GO:0006094);; Biological Process: cytoskeleton organization (GO:0007010);; Biological Process: proteasomal protein catabolic process (GO:0010498);; Molecular Function: nucleotidyltransferase activity (GO:0016779);;	--	Nucleotidyl transferase;; Bacterial transferase hexapeptide (six repeats)	Mannose-1-phosphate guanylyltransferase 1 OS=Arabidopsis thaliana GN=CYT1 PE=1 SV=1	Mannose-1-phosphate guanylyltransferase 1 OS=Morus notabilis GN=L484_016982 PE=4 SV=1	Mannose-1-phosphate guanylyltransferase 1 [Morus notabilis]
Bp06g1936	chr06	27615156	27615650	27614474	2.4356e-09	8.61339	--	Molecular Function: binding (GO:0005488);; Cellular Component: nucleus (GO:0005634);; Biological Process: cellular macromolecule metabolic process (GO:0044260);; Biological Process: nucleic acid metabolic process (GO:0090304);;	--	Retroviral aspartyl protease;; Aspartyl protease	--	Putative uncharacterized protein OS=Vitis vinifera GN=VITISV_018166 PE=4 SV=1	hypothetical protein VITISV_018166 [Vitis vinifera]
Bp06g1937	chr06	27623490	27629174	27614474	2.4356e-09	8.61339	--	Molecular Function: DNA binding (GO:0003677);; Biological Process: DNA recombination (GO:0006310);;	--	Reverse transcriptase (RNA-dependent DNA polymerase);; Chromo (CHRromatin Organisation MOdifier) domain	Retrovirus-related Pol polyprotein from transposon TNT 1-94 OS=Nicotiana tabacum PE=2 SV=1	Uncharacterized protein OS=Morus notabilis GN=L484_000113 PE=4 SV=1	hypothetical protein L484_000113 [Morus notabilis]
Bp06g1959	chr06	27947619	27948596	27953652	2.1025e-09	8.67726	--	--	--	PIF1-like helicase	--	Uncharacterized protein OS=Triticum aestivum PE=4 SV=1	PREDICTED: uncharacterized protein LOC104215416 isoform X3 [Nicotiana sylvestris]
Bp06g1960	chr06	27949257	27950377	27953652	2.1025e-09	8.67726	--	Biological Process: cellular process (GO:0009987);;	--	Helitron helicase-like domain at N-terminus	--	Uncharacterized protein OS=Coffea canephora GN=GSCOC_T00020279001 PE=4 SV=1	PREDICTED: uncharacterized protein LOC105976260 [Erythranthe guttata]
Bp06g1961	chr06	27953850	27954245	27953652	2.1025e-09	8.67726	Replication, recombination and repair	Molecular Function: nucleic acid binding (GO:0003676);; Molecular Function: aspartic-type endopeptidase activity (GO:0004190);; Cellular Component: mitochondrion (GO:0005739);; Biological Process: proteolysis (GO:0006508);; Molecular Function: zinc ion binding (GO:0008270);; Biological Process: DNA integration (GO:0015074);;	--	Integrase core domain	Transposon Ty3-I Gag-Pol polyprotein OS=Saccharomyces cerevisiae (strain ATCC 204508 / S288c) GN=TY3B-I PE=3 SV=2	Uncharacterized protein OS=Theobroma cacao GN=TCM_036100 PE=4 SV=1	Uncharacterized protein TCM_036100 [Theobroma cacao]
Bp06g1962	chr06	27954381	27955619	27953652	2.1025e-09	8.67726	Replication, recombination and repair	Molecular Function: DNA binding (GO:0003677);; Molecular Function: RNA binding (GO:0003723);; Molecular Function: RNA-directed DNA polymerase activity (GO:0003964);; Molecular Function: aspartic-type endopeptidase activity (GO:0004190);; Biological Process: RNA-dependent DNA replication (GO:0006278);; Biological Process: DNA recombination (GO:0006310);; Biological Process: proteolysis (GO:0006508…	--	Reverse transcriptase (RNA-dependent DNA polymerase)	Retrovirus-related Pol polyprotein from transposon 17.6 OS=Drosophila melanogaster GN=pol PE=3 SV=1	Pol protein OS=Cucumis melo subsp. melo PE=4 SV=1	pol protein [Cucumis melo subsp. melo]
Bp06g1965	chr06	28022336	28039974	28014585	1.521e-09	8.81787	--	--	--	--	--	Uncharacterized protein OS=Morus notabilis GN=L484_023818 PE=4 SV=1	hypothetical protein L484_023818 [Morus notabilis]
Bp06g1969	chr06	28074468	28075103	28068987	8.2767e-11	10.0821	--	--	--	Retrotransposon gag protein	--	Putative uncharacterized protein OS=Vitis vinifera GN=VITISV_040272 PE=4 SV=1	PREDICTED: uncharacterized protein LOC107177920 [Citrus sinensis]
Bp06g1970	chr06	28075731	28079801	28068987	8.2767e-11	10.0821	Replication, recombination and repair	--	--	Reverse transcriptase (RNA-dependent DNA polymerase);; Integrase core domain	Retrovirus-related Pol polyprotein from transposon 17.6 OS=Drosophila melanogaster GN=pol PE=3 SV=1	Retrotransposon gag protein OS=Asparagus officinalis GN=19.t00014 PE=4 SV=1	PREDICTED: LOW QUALITY PROTEIN: uncharacterized protein LOC105961608 [Erythranthe guttata]
Bp06g1979	chr06	28233970	28234278	28234945	2.8667e-09	8.54262	--	Molecular Function: nucleic acid binding (GO:0003676);; Molecular Function: zinc ion binding (GO:0008270);; Biological Process: DNA integration (GO:0015074);;	--	--	--	Uncharacterized protein OS=Prunus persica GN=PRUPE_ppa021229mg PE=4 SV=1	PREDICTED: uncharacterized protein LOC105976935 [Erythranthe guttata]
Bp06g1980	chr06	28237284	28238289	28234945	2.8667e-09	8.54262	Replication, recombination and repair	Molecular Function: DNA binding (GO:0003677);; Molecular Function: RNA binding (GO:0003723);; Molecular Function: RNA-directed DNA polymerase activity (GO:0003964);; Molecular Function: aspartic-type endopeptidase activity (GO:0004190);; Biological Process: RNA-dependent DNA replication (GO:0006278);; Biological Process: DNA recombination (GO:0006310);; Biological Process: proteolysis (GO:0006508…	--	--	Transposon Ty3-I Gag-Pol polyprotein OS=Saccharomyces cerevisiae (strain ATCC 204508 / S288c) GN=TY3B-I PE=3 SV=2	OSJNBb0045P24.14 protein OS=Oryza sativa subsp. japonica GN=OSJNBb0045P24.14 PE=4 SV=1	OSJNBb0045P24.14 [Oryza sativa Japonica Group]
Bp06g1988	chr06	28517050	28517538	28513413	1.6074e-09	8.79388	--	--	--	RNase H;; Reverse transcriptase-like	--	Putative uncharacterized protein OS=Vitis vinifera GN=VITISV_028132 PE=4 SV=1	PREDICTED: uncharacterized protein LOC107175134 [Citrus sinensis]
Bp06g1989	chr06	28517728	28518108	28513413	1.6074e-09	8.79388	--	--	--	Reverse transcriptase (RNA-dependent DNA polymerase)	Retrovirus-related Pol polyprotein from transposon 412 OS=Drosophila melanogaster GN=POL PE=3 SV=1	Retrovirus-related Pol polyprotein from transposon 412 OS=Morus notabilis GN=L484_021884 PE=4 SV=1	PREDICTED: uncharacterized protein LOC107177062 [Citrus sinensis]
Bp06g1990	chr06	28522616	28523470	28513413	1.6074e-09	8.79388	--	Molecular Function: nucleic acid binding (GO:0003676);; Molecular Function: zinc ion binding (GO:0008270);; Biological Process: DNA integration (GO:0015074);;	--	GAG-pre-integrase domain	Retrovirus-related Pol polyprotein from transposon TNT 1-94 OS=Nicotiana tabacum PE=2 SV=1	Retrovirus-related Pol polyprotein from transposon TNT 1-94 OS=Morus notabilis GN=L484_012392 PE=4 SV=1	Retrovirus-related Pol polyprotein from transposon TNT 1-94 [Morus notabilis]
Bp06g2004	chr06	28791621	28792100	28791979	9.0384e-10	9.04391
Bp06g2005	chr06	28799478	28800104	28791979	9.0384e-10	9.04391	--	--	--	--	--	Putative uncharacterized protein OS=Vitis vinifera GN=VITISV_013279 PE=4 SV=1	PREDICTED: uncharacterized protein LOC103337802 [Prunus mume]
Bp06g2025	chr06	29211645	29213375	29222811	1.1178e-09	8.95164	Replication, recombination and repair	--	--	Reverse transcriptase (RNA-dependent DNA polymerase)	Retrovirus-related Pol polyprotein from transposon opus OS=Drosophila melanogaster GN=pol PE=3 SV=1	Putative uncharacterized protein OS=Vitis vinifera GN=VITISV_004922 PE=4 SV=1	PREDICTED: uncharacterized protein LOC103323867 [Prunus mume]
Bp06g2026	chr06	29214232	29214795	29222811	1.1178e-09	8.95164	--	--	--	Integrase core domain	Pol polyprotein OS=Gibbon ape leukemia virus GN=pol PE=3 SV=1	Integrase OS=Glycine max PE=4 SV=1	PREDICTED: KRAB-A domain-containing protein 2-like [Malus domestica]
Bp06g2027	chr06	29221389	29222255	29222811	1.1178e-09	8.95164	Replication, recombination and repair	--	--	Reverse transcriptase (RNA-dependent DNA polymerase)	Transposon Ty3-I Gag-Pol polyprotein OS=Saccharomyces cerevisiae (strain ATCC 204508 / S288c) GN=TY3B-I PE=3 SV=2	RNA-directed DNA polymerase (Reverse transcriptase) (Fragment) OS=Medicago truncatula GN=MtrDRAFT_AC158464g34v2 PE=4 SV=2	PREDICTED: uncharacterized protein LOC104821901 [Tarenaya hassleriana]
Bp06g2035	chr06	29318125	29318753	29318593	2.462e-09	8.60871
Bp06g2036	chr06	29321132	29321904	29318593	2.462e-09	8.60871	Function unknown	Cellular Component: nucleus (GO:0005634);;	--	Haemolytic domain	UPF0161 protein At3g09310 OS=Arabidopsis thaliana GN=At3g09310 PE=2 SV=2	Uncharacterized protein OS=Morus notabilis GN=L484_021270 PE=3 SV=1	hypothetical protein L484_021270 [Morus notabilis]
Bp06g2037	chr06	29323036	29326338	29318593	2.462e-09	8.60871	--	Biological Process: polysaccharide catabolic process (GO:0000272);; Molecular Function: copper ion binding (GO:0005507);; Biological Process: starch metabolic process (GO:0005982);; Biological Process: rRNA processing (GO:0006364);; Biological Process: response to cold (GO:0009409);; Cellular Component: chloroplast stroma (GO:0009570);; Cellular Component: thylakoid (GO:0009579);; Biological Proc…	--	NAD(P)H-binding;; NmrA-like family	Uncharacterized protein At2g37660, chloroplastic OS=Arabidopsis thaliana GN=At2g37660 PE=1 SV=2	Uncharacterized protein OS=Morus notabilis GN=L484_021269 PE=4 SV=1	hypothetical protein L484_021269 [Morus notabilis]
Bp08g0808	chr08	6431205	6433680	6440358	2.2263e-09	8.65242	General function prediction only	Molecular Function: oxidoreductase activity (GO:0016491);; Molecular Function: metal ion binding (GO:0046872);;	--	2OG-Fe(II) oxygenase superfamily;; non-haem dioxygenase in morphine synthesis N-terminal	Probable 2-oxoglutarate-dependent dioxygenase AOP1.2 OS=Arabidopsis thaliana GN=AOP1.2 PE=2 SV=1	Protein SRG1 OS=Morus notabilis GN=L484_019473 PE=3 SV=1	Protein SRG1 [Morus notabilis]
Bp08g0809	chr08	6435240	6436682	6440358	2.2263e-09	8.65242	General function prediction only	Molecular Function: oxidoreductase activity (GO:0016491);; Molecular Function: metal ion binding (GO:0046872);; Biological Process: oxidation-reduction process (GO:0055114);;	--	2OG-Fe(II) oxygenase superfamily;; non-haem dioxygenase in morphine synthesis N-terminal	Probable 2-oxoglutarate-dependent dioxygenase AOP1.2 OS=Arabidopsis thaliana GN=AOP1.2 PE=2 SV=1	Gibberellin 20 oxidase 1 OS=Morus notabilis GN=L484_019475 PE=3 SV=1	Gibberellin 20 oxidase 1 [Morus notabilis]
Bp08g0810	chr08	6439511	6441583	6440358	2.2263e-09	8.65242	General function prediction only	Molecular Function: oxidoreductase activity (GO:0016491);; Molecular Function: metal ion binding (GO:0046872);; Biological Process: oxidation-reduction process (GO:0055114);;	--	2OG-Fe(II) oxygenase superfamily;; non-haem dioxygenase in morphine synthesis N-terminal	Probable 2-oxoglutarate-dependent dioxygenase AOP1.2 OS=Arabidopsis thaliana GN=AOP1.2 PE=2 SV=1	Protein SRG1 OS=Morus notabilis GN=L484_019473 PE=3 SV=1	Protein SRG1 [Morus notabilis]
Bp08g0811	chr08	6444230	6445782	6440358	2.2263e-09	8.65242	General function prediction only	Molecular Function: oxidoreductase activity (GO:0016491);; Molecular Function: metal ion binding (GO:0046872);; Biological Process: oxidation-reduction process (GO:0055114);;	--	2OG-Fe(II) oxygenase superfamily	Probable 2-oxoglutarate-dependent dioxygenase AOP1.2 OS=Arabidopsis thaliana GN=AOP1.2 PE=2 SV=1	Gibberellin 20 oxidase 1 OS=Morus notabilis GN=L484_019470 PE=3 SV=1	Gibberellin 20 oxidase 1 [Morus notabilis]
Bp08g0812	chr08	6446768	6449015	6440358	2.2263e-09	8.65242	--	Molecular Function: nucleic acid binding (GO:0003676);; Molecular Function: zinc ion binding (GO:0008270);; Biological Process: DNA integration (GO:0015074);; Cellular Component: membrane (GO:0016020);;	--	Reverse transcriptase (RNA-dependent DNA polymerase)	Retrovirus-related Pol polyprotein from transposon TNT 1-94 OS=Nicotiana tabacum PE=2 SV=1	Putative uncharacterized protein OS=Vitis vinifera GN=VITISV_024474 PE=4 SV=1	hypothetical protein VITISV_024474 [Vitis vinifera]
Bp08g0813	chr08	6449506	6450249	6440358	2.2263e-09	8.65242	--	Molecular Function: nucleic acid binding (GO:0003676);; Molecular Function: zinc ion binding (GO:0008270);; Biological Process: DNA integration (GO:0015074);; Biological Process: gene silencing by RNA (GO:0031047);;	--	--	Retrovirus-related Pol polyprotein from transposon TNT 1-94 OS=Nicotiana tabacum PE=2 SV=1	Hypothetical retrotransposon OS=Ipomoea batatas PE=4 SV=1	hypothetical retrotransposon [Ipomoea batatas]
Bp08g0814	chr08	6450325	6453267	6440358	2.2263e-09	8.65242	--	Molecular Function: nucleotide binding (GO:0000166);; Biological Process: metabolic process (GO:0008152);; Cellular Component: membrane (GO:0016020);; Molecular Function: metal ion binding (GO:0046872);;	--	gag-polypeptide of LTR copia-type;; ABC-transporter extracellular N-terminal	Retrovirus-related Pol polyprotein from transposon TNT 1-94 OS=Nicotiana tabacum PE=2 SV=1	Hypothetical retrotransposon OS=Ipomoea batatas PE=4 SV=1	PREDICTED: uncharacterized protein LOC104226005 [Nicotiana sylvestris]
Bp08g1897	chr08	18164719	18165171	18173015	1.5181e-09	8.8187	--	--	--	Plant self-incompatibility protein S1	--	Uncharacterized protein OS=Morus notabilis GN=L484_018482 PE=4 SV=1	hypothetical protein L484_018482 [Morus notabilis]
Bp08g1898	chr08	18172259	18185337	18173015	1.5181e-09	8.8187	--	Cellular Component: vacuolar membrane (GO:0005774);;	K15501|0|vvi:100243011|serine/threonine-protein phosphatase 6 regulatory subunit 2; K15501 serine/threonine-protein phosphatase 6 regulatory subunit 3 (A)	SIT4 phosphatase-associated protein	Serine/threonine-protein phosphatase 6 regulatory subunit 3 OS=Gallus gallus GN=PPP6R3 PE=2 SV=1	Uncharacterized protein OS=Morus notabilis GN=L484_026017 PE=4 SV=1	hypothetical protein L484_026017 [Morus notabilis]
Bp09g0153	chr09	1831168	1832290	1834742	2.4618e-10	9.60875	--	--	--	Plant protein of unknown function (DUF868)	--	Uncharacterized protein OS=Morus notabilis GN=L484_008981 PE=4 SV=1	hypothetical protein L484_008981 [Morus notabilis]
Bp09g0165	chr09	2128911	2137300	2133099	8.9302e-10	9.04914	General function prediction only	Cellular Component: nucleus (GO:0005634);; Molecular Function: methyltransferase activity (GO:0008168);; Biological Process: methylation (GO:0032259);; Biological Process: single-organism process (GO:0044699);;	--	SET domain;; GYF domain	Histone-lysine N-methyltransferase ATXR7 OS=Arabidopsis thaliana GN=ATXR7 PE=2 SV=1	Histone-lysine N-methyltransferase SETD1B OS=Morus notabilis GN=L484_021347 PE=4 SV=1	Histone-lysine N-methyltransferase SETD1B [Morus notabilis]
Bp10g0184	chr10	2311439	2312428	2316348	2.8866e-10	9.53961	--	Cellular Component: integral component of membrane (GO:0016021);;	--	--	--	Uncharacterized protein OS=Morus notabilis GN=L484_027122 PE=4 SV=1	hypothetical protein L484_027122 [Morus notabilis]
Bp10g0185	chr10	2320968	2322664	2316348	2.8866e-10	9.53961	--	Molecular Function: ribose-5-phosphate isomerase activity (GO:0004751);; Biological Process: pentose-phosphate shunt, non-oxidative branch (GO:0009052);; Cellular Component: integral component of membrane (GO:0016021);; Biological Process: transmembrane transport (GO:0055085);;	--	Membrane transport protein	--	Uncharacterized protein OS=Prunus persica GN=PRUPE_ppa002140mg PE=3 SV=1	hypothetical protein PRUPE_ppa002140mg [Prunus persica]
Bp10g0186	chr10	2325905	2347923	2316348	2.8866e-10	9.53961	--	Molecular Function: ubiquitin-protein ligase activity (GO:0004842);; Molecular Function: zinc ion binding (GO:0008270);; Cellular Component: integral component of membrane (GO:0016021);; Biological Process: protein ubiquitination (GO:0016567);;	--	Protein of unknown function (DUF3675);; RING-variant domain	E3 ubiquitin-protein ligase MARCH3 OS=Xenopus laevis GN=march3 PE=2 SV=1	Uncharacterized protein OS=Prunus persica GN=PRUPE_ppa010144mg PE=4 SV=1	hypothetical protein PRUPE_ppa010144mg [Prunus persica]
Bp10g0748	chr10	9975069	9978612	9982531	4.0255e-10	9.39518	--	--	--	--	Protein NUCLEAR FUSION DEFECTIVE 6, chloroplastic/mitochondrial OS=Arabidopsis thaliana GN=NFD6 PE=2 SV=1	Uncharacterized protein OS=Morus notabilis GN=L484_001331 PE=4 SV=1	hypothetical protein L484_001331 [Morus notabilis]
Bp11g1025	chr11	12320999	12323056	12333006	2.5163e-10	9.59924	--	Molecular Function: binding (GO:0005488);;	--	gag-polypeptide of LTR copia-type;; Domain of unknown function (DUF4219)	--	Receptor-like protein 12 OS=Morus notabilis GN=L484_021844 PE=4 SV=1	Receptor-like protein 12 [Morus notabilis]
Bp11g1026	chr11	12324146	12326114	12333006	2.5163e-10	9.59924	Inorganic ion transport and metabolism	Molecular Function: N,N-dimethylaniline monooxygenase activity (GO:0004499);; Cellular Component: membrane (GO:0016020);; Biological Process: regulation of anatomical structure morphogenesis (GO:0022603);; Molecular Function: flavin adenine dinucleotide binding (GO:0050660);; Molecular Function: NADP binding (GO:0050661);; Biological Process: oxidation-reduction process (GO:0055114);;	--	Pyridine nucleotide-disulphide oxidoreductase;; Flavin-binding monooxygenase-like;; Pyridine nucleotide-disulphide oxidoreductase;; L-lysine 6-monooxygenase (NADPH-requiring);; Pyridine nucleotide-disulphide oxidoreductase;; FAD binding domain;; Thi4 family;; NAD(P)-binding Rossmann-like domain;; Glucose inhibited division protein A;; FAD dependent oxidoreductase;; FAD-NAD(P)-binding;; FAD bindin…	Probable indole-3-pyruvate monooxygenase YUCCA10 OS=Arabidopsis thaliana GN=YUC10 PE=2 SV=1	Flavin-containing monooxygenase OS=Morus notabilis GN=L484_020461 PE=3 SV=1	Flavin-containing monooxygenase YUCCA10 [Morus notabilis]
Bp11g1027	chr11	12336617	12339744	12333006	2.5163e-10	9.59924	--	--	--	--	Retrovirus-related Pol polyprotein from transposon 297 OS=Drosophila melanogaster GN=pol PE=3 SV=1	Putative uncharacterized protein OS=Vitis vinifera GN=VITISV_011338 PE=4 SV=1	PREDICTED: uncharacterized protein LOC107176621 [Citrus sinensis]
Bp12g0264	chr12	2416085	2421289	2429893	2.116e-09	8.67448	--	--	--	Anaphase-promoting complex subunit 4 WD40 domain;; WD domain, G-beta repeat;; F-box domain;; F-box-like	F-box/WD-40 repeat-containing protein At3g52030 OS=Arabidopsis thaliana GN=At3g52030 PE=2 SV=2	F-box/WD-40 repeat-containing protein OS=Morus notabilis GN=L484_007946 PE=4 SV=1	F-box/WD-40 repeat-containing protein [Morus notabilis]
Bp12g0265	chr12	2422162	2423183	2429893	2.116e-09	8.67448	General function prediction only	Biological Process: internal protein amino acid acetylation (GO:0006475);; Biological Process: vegetative to reproductive phase transition of meristem (GO:0010228);; Biological Process: N-terminal peptidyl-serine acetylation (GO:0017198);; Biological Process: N-terminal peptidyl-glutamic acid acetylation (GO:0018002);; Cellular Component: cytosolic ribosome (GO:0022626);; Cellular Component: NatA…	K00670|8.85909e-107|rcu:RCOM_0962820|acetyltransferase complex ard1 subunit, putative (EC:2.3.1.88); K00670 peptide alpha-N-acetyltransferase [EC:2.3.1.88] (A)	Acetyltransferase (GNAT) family;; Acetyltransferase (GNAT) domain;; Acetyltransferase (GNAT) domain;; FR47-like protein	N-alpha-acetyltransferase 11 OS=Mus musculus GN=Naa11 PE=1 SV=1	N-alpha-acetyltransferase 11 OS=Morus notabilis GN=L484_007945 PE=4 SV=1	N-alpha-acetyltransferase 11 [Morus notabilis]
Bp12g0266	chr12	2428380	2432304	2429893	2.116e-09	8.67448	--	Cellular Component: integral component of membrane (GO:0016021);; Biological Process: cysteine biosynthetic process (GO:0019344);;	--	Plasma-membrane choline transporter	CTL-like protein DDB_G0274487 OS=Dictyostelium discoideum GN=DDB_G0274487 PE=3 SV=1	Uncharacterized protein OS=Morus notabilis GN=L484_007944 PE=4 SV=1	hypothetical protein L484_007944 [Morus notabilis]
Bp12g0267	chr12	2436016	2437874	2429893	2.116e-09	8.67448	--	--	K17604|1.13113e-125|vvi:100267259|protein FAR1-RELATED SEQUENCE 5-like; K17604 zinc finger SWIM domain-containing protein 3 (A)	FAR1 DNA-binding domain;; MULE transposase domain;; SWIM zinc finger	Protein FAR1-RELATED SEQUENCE 5 OS=Arabidopsis thaliana GN=FRS5 PE=2 SV=1	Uncharacterized protein (Fragment) OS=Prunus persica GN=PRUPE_ppa018163mg PE=4 SV=1	PREDICTED: protein FAR1-RELATED SEQUENCE 5-like [Prunus mume]
Bp12g1196	chr12	12832390	12832987	12823234	1.801e-09	8.74449	--	Molecular Function: nucleic acid binding (GO:0003676);; Biological Process: DNA integration (GO:0015074);;	--	--	Pro-Pol polyprotein OS=Simian foamy virus type 1 GN=pol PE=1 SV=3	Putative uncharacterized protein OS=Vitis vinifera GN=VITISV_004950 PE=4 SV=1	PREDICTED: uncharacterized protein LOC102666844 [Glycine max]
Bp12g1388	chr12	15653435	15656123	15665515	7.7419e-10	9.11115	General function prediction only	Molecular Function: GTPase activity (GO:0003924);; Cellular Component: microtubule (GO:0005874);; Biological Process: metabolic process (GO:0008152);; Biological Process: embryo development (GO:0009790);; Biological Process: cell division (GO:0051301);;	K06883|0|vvi:100249973|GPN-loop GTPase 1; K06883 (A)	Conserved hypothetical ATP binding protein;; Elongation factor Tu GTP binding domain;; Ferrous iron transport protein B;; 50S ribosome-binding GTPase;; CobW/HypB/UreG, nucleotide-binding domain	GPN-loop GTPase 1 OS=Dictyostelium discoideum GN=gpn1 PE=3 SV=1	GPN-loop GTPase 1-like protein OS=Morus notabilis GN=L484_004574 PE=4 SV=1	GPN-loop GTPase 1-like protein [Morus notabilis]
Bp12g1389	chr12	15658830	15662035	15665515	7.7419e-10	9.11115	--	Molecular Function: histone acetyltransferase activity (GO:0004402);; Molecular Function: methyltransferase activity (GO:0008168);; Biological Process: histone acetylation (GO:0016573);; Biological Process: methylation (GO:0032259);;	--	Lysine methyltransferase	Protein-lysine methyltransferase METTL21B OS=Xenopus tropicalis GN=mettl21b PE=2 SV=1	Uncharacterized protein OS=Morus notabilis GN=L484_023122 PE=4 SV=1	hypothetical protein L484_023122 [Morus notabilis]
Bp12g1390	chr12	15666212	15669006	15665515	7.7419e-10	9.11115	--	--	--	--	UPF0426 protein At1g28150, chloroplastic OS=Arabidopsis thaliana GN=At1g28150 PE=2 SV=1	Uncharacterized protein OS=Morus notabilis GN=L484_027069 PE=4 SV=1	hypothetical protein L484_027069 [Morus notabilis]
Bp12g1391	chr12	15671913	15674765	15665515	7.7419e-10	9.11115	Function unknown	Cellular Component: nucleus (GO:0005634);;	K09131|2.64133e-168|rcu:RCOM_1506540|hypothetical protein; K09131 hypothetical protein (A)	Uncharacterised ACR, YggU family COG1872	UPF0235 protein At5g63440 OS=Arabidopsis thaliana GN=At5g63440 PE=1 SV=1	Putative uncharacterized protein OS=Ricinus communis GN=RCOM_1506540 PE=3 SV=1	PREDICTED: UPF0235 protein At5g63440 [Ricinus communis]
Bp13g0904	chr13	12962285	12965694	12974919	3.0993e-09	8.50874	--	Cellular Component: vacuole (GO:0005773);; Cellular Component: endoplasmic reticulum (GO:0005783);; Biological Process: metabolic process (GO:0008152);; Biological Process: protein transport (GO:0015031);; Cellular Component: integral component of membrane (GO:0016021);; Biological Process: vesicle-mediated transport (GO:0016192);; Molecular Function: hydrolase activity (GO:0016787);; Cellular Co…	--	emp24/gp25L/p24 family/GOLD	Transmembrane emp24 domain-containing protein p24beta3 OS=Arabidopsis thaliana GN=At3g22845 PE=2 SV=1	Transmembrane emp24 domain-containing protein A OS=Morus notabilis GN=L484_013332 PE=3 SV=1	Transmembrane emp24 domain-containing protein A [Morus notabilis]
Bp13g0905	chr13	12967280	12970903	12974919	3.0993e-09	8.50874	Energy production and conversion	Molecular Function: oxidoreductase activity (GO:0016491);; Biological Process: oxidation-reduction process (GO:0055114);;	--	Aldo/keto reductase family	Perakine reductase OS=Rauvolfia serpentina GN=PR PE=1 SV=1	Perakine reductase OS=Morus notabilis GN=L484_013331 PE=4 SV=1	Perakine reductase [Morus notabilis]
Bp13g0906	chr13	12972842	12981872	12974919	3.0993e-09	8.50874	Energy production and conversion	--	--	Aldo/keto reductase family	Perakine reductase OS=Rauvolfia serpentina GN=PR PE=1 SV=1	Uncharacterized protein OS=Prunus persica GN=PRUPE_ppa008135mg PE=4 SV=1	hypothetical protein PRUPE_ppa008135mg [Prunus persica]
Bp13g0907	chr13	12983314	12986200	12974919	3.0993e-09	8.50874	Energy production and conversion	Molecular Function: pyridoxine:NADP 4-dehydrogenase activity (GO:0050236);; Biological Process: oxidation-reduction process (GO:0055114);;	--	Aldo/keto reductase family	Perakine reductase OS=Rauvolfia serpentina GN=PR PE=1 SV=1	Perakine reductase OS=Morus notabilis GN=L484_013330 PE=4 SV=1	Perakine reductase [Morus notabilis]
Bp13g1010	chr13	13862021	13867266	13876691	3.2121e-10	9.49321	--	Cellular Component: integral component of membrane (GO:0016021);; Molecular Function: oxidoreductase activity, acting on single donors with incorporation of molecular oxygen, incorporation of two atoms of oxygen (GO:0016702);; Biological Process: oxylipin biosynthetic process (GO:0031408);; Molecular Function: metal ion binding (GO:0046872);; Biological Process: oxidation-reduction process (GO:00…	--	Lipoxygenase;; PLAT/LH2 domain	Linoleate 9S-lipoxygenase 5, chloroplastic OS=Arabidopsis thaliana GN=LOX5 PE=2 SV=2	Lipoxygenase OS=Morus notabilis GN=L484_012367 PE=3 SV=1	Linoleate 9S-lipoxygenase 5 [Morus notabilis]

## Sheet: Table S6
Table S6 The significant SNPs and associated genes identified by GWAS of hundred-seed weight using MLM+Q+K model.
Gene ID	Chromosome	Start	End	SNP	P value	-log10 (P)	COG class annotation	GO annotation	KEGG annotation	Pfam annotation	Swissprot annotation	TrEMBL annotation	Nr annotation
Bp02g0551	chr02	13070845	13072356	13066816	2.5073e-09	8.6	Replication, recombination and repair	--	--	Integrase core domain	Gypsy retrotransposon integrase-like protein 1 OS=Macaca fascicularis GN=GIN1 PE=2 SV=1	Uncharacterized protein OS=Phaseolus angularis GN=LR48_Vigan02g135600 PE=4 SV=1	PREDICTED: uncharacterized protein LOC103328489 [Prunus mume]
Bp02g2120	chr02	33488905	33490341	33502257	1.98e-09	8.70333	--	Cellular Component: plasma membrane (GO:0005886);; Cellular Component: integral component of membrane (GO:0016021);;	--	Late embryogenesis abundant protein	--	Uncharacterized protein OS=Morus notabilis GN=L484_019500 PE=4 SV=1	hypothetical protein L484_019500 [Morus notabilis]
Bp02g2121	chr02	33494424	33497056	33502257	1.98e-09	8.70333	--	Molecular Function: protein kinase activity (GO:0004672);; Molecular Function: ATP binding (GO:0005524);; Biological Process: protein phosphorylation (GO:0006468);; Cellular Component: integral component of membrane (GO:0016021);;	--	Protein tyrosine kinase;; Protein kinase domain;; Leucine Rich repeats (2 copies);; Leucine rich repeat;; Leucine rich repeat N-terminal domain;; Leucine Rich repeat;; Leucine Rich Repeat	Probable leucine-rich repeat receptor-like protein kinase At1g68400 OS=Arabidopsis thaliana GN=At1g68400 PE=2 SV=1	Putative leucine-rich repeat receptor-like protein kinase OS=Morus notabilis GN=L484_019499 PE=4 SV=1	putative leucine-rich repeat receptor-like protein kinase [Morus notabilis]
Bp02g2122	chr02	33498456	33499529	33502257	1.98e-09	8.70333	--	--	--	Protein of unknown function DUF260	LOB domain-containing protein 24 OS=Arabidopsis thaliana GN=LBD24 PE=2 SV=1	Uncharacterized protein OS=Gossypium raimondii GN=B456_011G064500 PE=4 SV=1	PREDICTED: LOB domain-containing protein 22-like [Gossypium raimondii]
Bp02g2123	chr02	33502088	33503443	33502257	1.98e-09	8.70333	--	Biological Process: lipid metabolic process (GO:0006629);; Cellular Component: integral component of membrane (GO:0016021);; Molecular Function: oxidoreductase activity (GO:0016491);; Biological Process: oxidation-reduction process (GO:0055114);;	K13076|0|rcu:RCOM_0797300|fatty acid desaturase, putative; K13076 delta8-fatty-acid desaturase [EC:1.14.19.4] (A)	Fatty acid desaturase;; Cytochrome b5-like Heme/Steroid binding domain	Acyl-lipid (9-3)-desaturase OS=Borago officinalis PE=1 SV=1	Fatty acid desaturase 3 OS=Morus notabilis GN=L484_019497 PE=4 SV=1	Fatty acid desaturase 3 [Morus notabilis]
Bp04g0231	chr04	5147901	5149384	5158388	2.9727e-09	8.52685	Replication, recombination and repair	Molecular Function: nucleic acid binding (GO:0003676);; Molecular Function: zinc ion binding (GO:0008270);; Biological Process: DNA integration (GO:0015074);;	--	--	Retrovirus-related Pol polyprotein from transposon 17.6 OS=Drosophila melanogaster GN=pol PE=3 SV=1	Putative uncharacterized protein OS=Vitis vinifera GN=VITISV_042194 PE=4 SV=1	PREDICTED: uncharacterized protein LOC103446549 [Malus domestica]
Bp04g1424	chr04	27056339	27061585	27064361	2.4209e-09	8.61602	Coenzyme transport and metabolism	Biological Process: metabolic process (GO:0008152);; Molecular Function: homogentisate prenyltransferase activity (GO:0010354);; Cellular Component: integral component of membrane (GO:0016021);;	--	UbiA prenyltransferase family	Homogentisate solanesyltransferase, chloroplastic OS=Arabidopsis thaliana GN=HST PE=1 SV=1	Homogentisate phytyltransferase 2 OS=Morus notabilis GN=L484_012440 PE=4 SV=1	Homogentisate phytyltransferase 2 [Morus notabilis]
Bp04g1425	chr04	27065640	27065996	27064361	2.4209e-09	8.61602	--	--	--	Domain of unknown function (DUF4219);; gag-polypeptide of LTR copia-type	--	Uncharacterized protein OS=Brassica oleracea var. oleracea PE=4 SV=1	PREDICTED: uncharacterized protein LOC103952776 [Pyrus x bretschneideri]
Bp04g1426	chr04	27066135	27067262	27064361	2.4209e-09	8.61602	--	Molecular Function: binding (GO:0005488);;	--	GAG-pre-integrase domain	--	Copia-type polyprotein, putative OS=Arabidopsis thaliana GN=T18I24.5 PE=4 SV=1	PREDICTED: uncharacterized protein LOC103938288 [Pyrus x bretschneideri]
Bp04g1427	chr04	27068827	27069692	27064361	2.4209e-09	8.61602	--	Molecular Function: binding (GO:0005488);;	--	Reverse transcriptase (RNA-dependent DNA polymerase)	Copia protein OS=Drosophila melanogaster GN=GIP PE=1 SV=3	Lectin receptor kinase (Fragment) OS=Arabidopsis thaliana PE=4 SV=1	PREDICTED: calponin homology domain-containing protein DDB_G0272472-like [Malus domestica]
Bp04g1428	chr04	27072229	27077117	27064361	2.4209e-09	8.61602	Coenzyme transport and metabolism	Molecular Function: prenyltransferase activity (GO:0004659);; Biological Process: metabolic process (GO:0008152);; Cellular Component: membrane (GO:0016020);;	K12501|3.13812e-102|vvi:100264108|homogentisate solanesyltransferase, chloroplastic; K12501 homogentisate solanesyltransferase [EC:2.5.1.117] (A)	UbiA prenyltransferase family	Homogentisate solanesyltransferase, chloroplastic OS=Arabidopsis thaliana GN=HST PE=1 SV=1	Homogentisate phytyltransferase 2 OS=Morus notabilis GN=L484_012440 PE=4 SV=1	Homogentisate phytyltransferase 2 [Morus notabilis]
Bp09g0523	chr09	7294230	7296358	7285994	3.8786e-11	10.4113	--	Molecular Function: binding (GO:0005488);;	--	BURP domain	BURP domain-containing protein 3 OS=Oryza sativa subsp. japonica GN=BURP3 PE=2 SV=1	Uncharacterized protein OS=Prunus persica GN=PRUPE_ppa008862mg PE=4 SV=1	hypothetical protein PRUPE_ppa008862mg [Prunus persica]
Bp10g1209	chr10	14711709	14716775	14718167	2.5094e-09	8.60043	Defense mechanisms	Cellular Component: plant-type vacuole (GO:0000325);; Molecular Function: ATP binding (GO:0005524);; Biological Process: drug transmembrane transport (GO:0006855);; Biological Process: metabolic process (GO:0008152);; Molecular Function: xenobiotic-transporting ATPase activity (GO:0008559);; Biological Process: response to aluminum ion (GO:0010044);; Cellular Component: integral component of memb…	--	ABC transporter transmembrane region;; ABC transporter	ABC transporter B family member 25 OS=Oryza sativa subsp. japonica GN=OsABCB25 PE=2 SV=1	ABC transporter B family member 25 OS=Morus notabilis GN=L484_015801 PE=3 SV=1	ABC transporter B family member 25 [Morus notabilis]
Bp10g1210	chr10	14720417	14726981	14718167	2.5094e-09	8.60043	Defense mechanisms	Cellular Component: plant-type vacuole (GO:0000325);; Molecular Function: ATP binding (GO:0005524);; Biological Process: drug transmembrane transport (GO:0006855);; Biological Process: metabolic process (GO:0008152);; Molecular Function: xenobiotic-transporting ATPase activity (GO:0008559);; Biological Process: response to aluminum ion (GO:0010044);; Cellular Component: integral component of memb…	--	ABC transporter transmembrane region;; ABC transporter	ABC transporter B family member 25 OS=Oryza sativa subsp. japonica GN=OsABCB25 PE=2 SV=1	ABC transporter B family member 25 OS=Morus notabilis GN=L484_015801 PE=3 SV=1	ABC transporter B family member 25 [Morus notabilis]
Bp10g1211	chr10	14727622	14731158	14718167	2.5094e-09	8.60043	--	Cellular Component: proteasome complex (GO:0000502);; Biological Process: formation of translation preinitiation complex (GO:0001731);; Biological Process: cytoplasmic translational initiation (GO:0002183);; Molecular Function: translation initiation factor activity (GO:0003743);; Cellular Component: eukaryotic translation initiation factor 3 complex (GO:0005852);; Biological Process: regulation …	K15030|0|vvi:100251424|eukaryotic translation initiation factor 3 subunit M; K15030 translation initiation factor 3 subunit M (A)	PCI domain	Eukaryotic translation initiation factor 3 subunit M OS=Dictyostelium discoideum GN=eif3m PE=1 SV=1	Eukaryotic translation initiation factor 3 subunit M OS=Morus notabilis GN=L484_021047 PE=3 SV=1	Eukaryotic translation initiation factor 3 subunit M [Morus notabilis]
Bp11g0309	chr11	4665066	4668023	4672609	1.6673e-10	9.77799	Energy production and conversion	Cellular Component: plasma membrane (GO:0005886);; Cellular Component: plastid (GO:0009536);; Cellular Component: integral component of membrane (GO:0016021);; Molecular Function: oxidoreductase activity, acting on NAD(P)H (GO:0016651);; Molecular Function: cofactor binding (GO:0048037);; Biological Process: oxidation-reduction process (GO:0055114);;	K05579|2.15575e-66|vvi:4025072|ndhH, ViviCp080; NADH dehydrogenase 49 kDa subunit; K05579 NAD(P)H-quinone oxidoreductase subunit H [EC:1.6.5.3] (A)	NADH dehydrogenase;; Respiratory-chain NADH dehydrogenase, 49 Kd subunit	NAD(P)H-quinone oxidoreductase subunit H, chloroplastic OS=Morus indica GN=ndhH PE=3 SV=1	NAD(P)H-quinone oxidoreductase subunit H, chloroplastic OS=Morus mongolica GN=ndhH PE=3 SV=1	NADH-plastoquinone oxidoreductase subunit 7 [Morus indica]
Bp11g0310	chr11	4668342	4668614	4672609	1.6673e-10	9.77799	Translation, ribosomal structure and biogenesis	Molecular Function: structural constituent of ribosome (GO:0003735);; Cellular Component: ribosome (GO:0005840);; Biological Process: translation (GO:0006412);; Cellular Component: chloroplast (GO:0009507);;	K02956|6.48335e-37|pop:Poptr_cp086|rps15; ribosomal protein S15; K02956 small subunit ribosomal protein S15 (A)	Ribosomal protein S15	30S ribosomal protein S15, chloroplastic OS=Morus indica GN=rps15 PE=3 SV=1	30S ribosomal protein S15, chloroplastic OS=Cannabis sativa GN=rps15 PE=3 SV=1	ribosomal protein S15 (chloroplast) [Cannabis sativa]
Bp11g0513	chr11	6938632	6939887	6946043	4.0757e-10	9.3898	--	Molecular Function: hydrolase activity (GO:0016787);;	--	alpha/beta hydrolase fold;; Carboxylesterase family;; Steryl acetyl hydrolase	Probable carboxylesterase 13 OS=Arabidopsis thaliana GN=CXE13 PE=1 SV=1	Uncharacterized protein OS=Prunus persica GN=PRUPE_ppb022581mg PE=4 SV=1	PREDICTED: probable carboxylesterase 12 [Fragaria vesca subsp. vesca]

## Sheet: Table S7
Table S7 The significant SNPs and associated genes identified by GWAS of hundred-seed weight using FarmCPU model.
Gene ID	Chromosome	Start	End	SNP	P value	-log10 (P)	COG class annotation	GO annotation	KEGG annotation	Pfam annotation	Swissprot annotation	TrEMBL annotation	Nr annotation
Bp01g3291	chr01	44165116	44176839	44171110	7.75696e-13	12.1103	[TDBLU]	--	Molecular Function: 1-phosphatidylinositol 4-kinase activity (GO:0004430);; Cellular Component: intracellular (GO:0005622);; Biological Process: phosphatidylinositol phosphorylation (GO:0046854);; Biological Process: phosphatidylinositol-mediated signaling (GO:0048015);;	--	Phosphatidylinositol 3- and 4-kinase	Phosphatidylinositol 4-kinase beta 1 OS=Arabidopsis thaliana GN=PI4KB1 PE=1 SV=1	Phosphatidylinositol 4-kinase beta 1 OS=Morus notabilis GN=L484_020718 PE=4 SV=1
Bp01g3292	chr01	44179204	44179989	44171110	7.75696e-13	12.1103	--	--	Molecular Function: structural constituent of cell wall (GO:0005199);; Biological Process: secondary cell wall biogenesis (GO:0009834);; Cellular Component: integral component of membrane (GO:0016021);;	--	--	--	Uncharacterized protein OS=Morus notabilis GN=L484_020720 PE=4 SV=1
Bp05g1586	chr05	27414518	27415168	27411678	1.83684e-09	8.73593	[N]	Cell motility	--	--	Pentapeptide repeats (9 copies);; Pentapeptide repeats (8 copies)	--	--
Bp06g1794	chr06	24451588	24458586	24458029	8.77813e-10	9.0566	--	--	--	General function prediction only	Reverse transcriptase (RNA-dependent DNA polymerase)	Retrovirus-related Pol polyprotein from transposon TNT 1-94 OS=Nicotiana tabacum PE=2 SV=1	Putative uncharacterized protein OS=Vitis vinifera GN=VITISV_017030 PE=4 SV=1
Bp06g1795	chr06	24462349	24465909	24458029	8.77813e-10	9.0566	--	--	Molecular Function: ATP binding (GO:0005524);;	Posttranslational modification, protein turnover, chaperones	ATPase family associated with various cellular activities (AAA);; Torsin	Ribulose bisphosphate carboxylase/oxygenase activase 1, chloroplastic OS=Larrea tridentata GN=RCA1 PE=1 SV=1	Ribulose bisphosphate carboxylase/oxygenase activase 1 OS=Morus notabilis GN=L484_016996 PE=4 SV=1
Bp08g1879	chr08	17945943	17952053	17943630	3.02778e-17	16.5189	[RTKL]	--	Biological Process: activation of MAPKK activity (GO:0000186);; Molecular Function: MAP kinase kinase kinase activity (GO:0004709);; Molecular Function: ATP binding (GO:0005524);; Cellular Component: intracellular (GO:0005622);; Cellular Component: plasma membrane (GO:0005886);; Cellular Component: integral component of membrane (GO:0016021);;	--	Protein kinase domain;; Protein tyrosine kinase;; Salt stress response/antifungal	Cysteine-rich receptor-like protein kinase 2 OS=Arabidopsis thaliana GN=CRK2 PE=2 SV=1	Cysteine-rich receptor-like protein kinase 3 OS=Morus notabilis GN=L484_015879 PE=3 SV=1
Bp09g1055	chr09	12476741	12480555	12470852	1.52349e-09	8.81716	[U]	Intracellular trafficking, secretion, and vesicular transport	Cellular Component: intracellular (GO:0005622);; Biological Process: intracellular transport (GO:0046907);;	Intracellular trafficking, secretion, and vesicular transport	RanBP1 domain	Ran-binding protein 1 homolog c OS=Arabidopsis thaliana GN=RANBP1C PE=2 SV=1	Ran-binding protein 1-b-like protein OS=Morus notabilis GN=L484_007590 PE=4 SV=1
Bp10g1642	chr10	18312369	18312788	18312485	2.18859e-11	10.6598	--	--	--	--	--	F-box/kelch-repeat protein OS=Morus notabilis GN=L484_015711 PE=4 SV=1	F-box/kelch-repeat protein [Morus notabilis]
Bp10g1643	chr10	18315728	18317942	18312485	2.18859e-11	10.6598	--	--	Molecular Function: zinc ion binding (GO:0008270);;	--	[R]	General function prediction only	PPR repeat;; DYW family of nucleic acid deaminases;; PPR repeat family;; Pentatricopeptide repeat domain;; PPR repeat;; Tetratricopeptide repeat	Pentatricopeptide repeat-containing protein At4g21065 OS=Arabidopsis thaliana GN=PCMP-H28 PE=2 SV=2	Uncharacterized protein OS=Morus notabilis GN=L484_015002 PE=4 SV=1	hypothetical protein L484_015002 [Morus notabilis]
Bp10g1644	chr10	18321529	18323783	18312485	2.18859e-11	10.6598	Carbohydrate transport and metabolism	Biological Process: carbohydrate metabolic process (GO:0005975);; Molecular Function: isomerase activity (GO:0016853);; Molecular Function: carbohydrate binding (GO:0030246);;	K01792|0|rcu:RCOM_1064680|aldose 1-epimerase, putative; K01792 glucose-6-phosphate 1-epimerase [EC:5.1.3.15] (A)	Aldose 1-epimerase	Putative glucose-6-phosphate 1-epimerase OS=Cenchrus ciliaris PE=2 SV=1	Putative glucose-6-phosphate 1-epimerase OS=Morus notabilis GN=L484_020573 PE=4 SV=1	Putative glucose-6-phosphate 1-epimerase [Morus notabilis]
Bp12g0031	chr12	109492	109797	108012	5.65695e-12	11.2474	--	--	Biological Process: response to auxin (GO:0009733);;	--	Auxin responsive protein	Auxin-induced protein X10A OS=Glycine max PE=2 SV=1	Uncharacterized protein OS=Morus notabilis GN=L484_010411 PE=4 SV=1
Bp12g0032	chr12	111571	111864	108012	5.65695e-12	11.2474	--	--	Biological Process: response to auxin (GO:0009733);;	--	Auxin responsive protein	Auxin-responsive protein SAUR20 OS=Arabidopsis thaliana GN=SAUR20 PE=2 SV=1	Uncharacterized protein OS=Morus notabilis GN=L484_015476 PE=4 SV=1

## Sheet: Table S8
Table S8 The FPKM values of the associated genes identified through GWAS analysis under 4℃ treated with different times.
Gene ID	0 h	0.5 h	6 h	12 h	48 h
Bp01g0678	48.7889	44.1913	85.174	96.1382	88.0439
Bp01g0679	90.8586	90.504	86.8347	62.7056	85.7739
Bp01g1024	16.9857	0.735146	7.54611	0.639735	1.24595
Bp01g1355	24.2161	21.3606	29.0232	19.1696	26.6916
Bp01g2453	0	0.0142697	0	0	0.0827825
Bp01g2454	0	0	0	0	0
Bp01g2455	0	0	0	0	0
Bp01g3012	1.07073	1.45085	1.12647	0.588545	0.493768
Bp01g3013	53.7325	28.5674	64.2233	30.1454	46.1401
Bp01g3014	21.5417	22.5928	18.0045	20.5164	20.7933
Bp01g3291	12.3795	13.2209	15.0505	20.3244	13.5774
Bp01g3292	6.76985	10.4411	0.589107	1.57042	2.57984
Bp02g0549	0	0	0	0	0
Bp02g0550	0	0	0	0	0
Bp02g0551	0	0	0	0	0
Bp02g0793	21.2459	19.1314	16.7251	14.5915	20.119
Bp02g0794	3.06052	4.26853	5.33427	5.65583	7.00012
Bp02g2120	8.39289	17.7569	48.8817	73.2613	37.9131
Bp02g2121	9.55762	9.22972	7.94616	13.694	11.3963
Bp02g2122	0	0.0973745	0.063221	0	2.09647
Bp02g2123	16.5158	37.2199	135.848	131.785	447.197
Bp03g0906	9.55846	13.4361	11.6256	14.2264	9.16343
Bp03g0907	125.141	112.655	162.732	149.861	177.143
Bp03g0908	0	0	0	0	0
Bp03g0909	0	0	0	0	0
Bp03g1310	54.7279	61.8019	45.6365	82.3859	60.5243
Bp03g1311	164.501	337.002	1684.07	1985.03	703.746
Bp04g0231	0	0	0	0	0
Bp04g1424	338.676	90.1792	190.488	43.5369	132.166
Bp04g1425	0	0	0	0.519785	0.6058
Bp04g1426	0	0	0	0	0.05829
Bp04g1427	0	0	0	0	0
Bp04g1428	0	0	0	0	0
Bp05g0300	18.7401	16.2062	10.2141	4.37449	12.4083
Bp05g0301	13.5038	11.8842	3.40657	4.9885	1.23508
Bp05g0302	39.3693	47.0446	49.0278	54.9149	52.2552
Bp05g0303	17.5794	13.3476	4.49929	5.02008	5.04484
Bp05g1112	0.0994795	0.0745279	0	0.0689845	0
Bp05g1113	0	0	0	0	0
Bp05g1114	0	0	0	0	0
Bp05g1115	0	0	0	0	0
Bp05g1191	0.0218313	0.0221959	0	0	0
Bp05g1586	0	0	0	0	0
Bp06g0707	2.73456	4.00105	3.08329	2.05963	1.52348
Bp06g0708	6.93012	5.45537	3.21886	2.75826	3.54102
Bp06g1563	0	0	0	0	0
Bp06g1564	0	0	0	0	0
Bp06g1567	0	0	0	0	0
Bp06g1573	0	0	0	0	0
Bp06g1582	0	0	0	0	0
Bp06g1593	0	0	0	0	0
Bp06g1599	1.58248	2.46057	1.00695	1.70755	0.262804
Bp06g1600	0	0	0	0	0
Bp06g1601	0	0	0	0	0
Bp06g1610	0	0	0	0	0
Bp06g1611	0	0	0	0	0
Bp06g1612	0	0	0	0	0
Bp06g1613	0	0	0	0	0
Bp06g1625	0	0	0	0	0
Bp06g1626	0	0	0	0	0
Bp06g1637	0	0	0	0	0
Bp06g1638	0	0	0	0	0
Bp06g1639	0	0	0	0	0
Bp06g1670	0	0	0	0	0
Bp06g1685	0	0	0	0	0
Bp06g1686	0	0.365519	0.40338	0.90665	0.600345
Bp06g1693	10.3494	11.2621	5.33721	6.772	4.65866
Bp06g1694	0	0	0.058766	0.478579	0.714604
Bp06g1695	0	0	0	0.109673	0.617253
Bp06g1696	0	0	0	0	0
Bp06g1697	25.6944	30.4642	38.087	41.3827	74.0828
Bp06g1704	23.5588	5.38551	17.941	10.0502	27.4678
Bp06g1705	0	0	0	0	0
Bp06g1725	0	0	0	0	0
Bp06g1726	0	0	0	0	0
Bp06g1732	0.143688	0.197477	0.185075	0.192076	0.189145
Bp06g1733	0	0	0	0	0
Bp06g1739	0	0	0.115643	0.186767	0.4884
Bp06g1740	0.754949	0.412187	1.55383	0.305303	0.292371
Bp06g1741	0	0	0	0	0
Bp06g1767	4283.94	2034.17	2428.47	1375.03	1930.17
Bp06g1768	0	0	0	0	0
Bp06g1769	0	0	0	0	0
Bp06g1785	2.47424	3.11359	0.973023	0.888777	0.516263
Bp06g1794	0	0	0	0	0
Bp06g1795	0.797469	0.435777	0.991854	1.76444	1.55493
Bp06g1812	0	0	0	0	0
Bp06g1813	0	0	0	0	0
Bp06g1836	0	0	0	0	0
Bp06g1837	0	0	0	0	0
Bp06g1838	0	0	0	0	0
Bp06g1839	0	0	0	0	0
Bp06g1861	0	0	0	0	0
Bp06g1868	0	0	0	0	0
Bp06g1869	0	0	0	0	0
Bp06g1870	0	0	0	0	0
Bp06g1871	14.807	15.7185	13.8785	15.1893	13.1804
Bp06g1902	0	0	0	0	0
Bp06g1907	0.411832	0.562387	0.811265	1.58944	0.916524
Bp06g1916	0	0	0	0	0
Bp06g1925	0	0	0	0	0
Bp06g1926	0	0	0	0	0
Bp06g1927	0	0	0	0	0
Bp06g1928	0	0	0	0	0
Bp06g1935	2.98497	3.15568	0.781215	1.34955	1.38638
Bp06g1936	0	0	0	0	0
Bp06g1937	0	0	0	0	0.0304556
Bp06g1959	0	0	0	0	0
Bp06g1960	0	0	0	0	0
Bp06g1961	0	0	0	0	0
Bp06g1962	0	0	0	0	0
Bp06g1965	16.9124	18.8283	17.2198	24.6083	17.5979
Bp06g1969	0	0	0	0	0
Bp06g1970	0	0	0	0.0167891	0
Bp06g1979	0	0	0	0	0
Bp06g1980	0	0	0	0	0
Bp06g1988	0	0	0	0	0
Bp06g1989	0	0	0	0	0
Bp06g1990	0	0	0	0	0
Bp06g2004	0	0	0	0	0
Bp06g2005	0	0	0	0	0
Bp06g2025	0	0	0	0	0
Bp06g2026	0	0	0	0	0
Bp06g2027	0	0	0	0	0
Bp06g2035	0	0	0.26845	0.264437	0.490731
Bp06g2036	61.2597	77.1064	24.7183	46.4267	25.1096
Bp06g2037	188.351	144.274	244.541	401.775	272.981
Bp08g0808	0	0	0	0	0
Bp08g0809	0.605373	0.55044	0.153159	0.113014	0.768609
Bp08g0810	4.03282	3.49079	0.40216	0.41116	0.978751
Bp08g0811	0	0	0	0	0
Bp08g0812	0	0	0	0	0
Bp08g0813	0	0	0	0	0
Bp08g0814	0	0	0	0	0
Bp08g1879	1.17524	1.38246	1.55795	1.54845	1.09423
Bp08g1897	0	0	0	0	0
Bp08g1898	34.0803	38.6678	39.7812	42.6088	43.16
Bp09g0153	2.4707	2.05687	2.25148	6.65998	3.23536
Bp09g0165	12.9152	12.4355	8.48701	10.5107	9.20761
Bp09g0523	123.09	72.1869	141.976	67.5198	215.691
Bp09g1055	136.023	127.573	148.596	130.792	202.204
Bp10g0184	0.442576	0.066326	0.222719	1.19067	0
Bp10g0185	33.9549	22.923	29.2193	27.3176	29.8453
Bp10g0186	6.65231	7.47167	2.76663	3.90509	3.74577
Bp10g0748	6.82268	6.57253	8.58382	4.85222	9.8399
Bp10g1209	67.1149	38.443	68.4343	56.833	83.8208
Bp10g1210	1.06825	0.674143	0.791152	0.696093	0.651886
Bp10g1211	62.8488	51.7302	75.5349	55.3652	83.019
Bp10g1642	0	0	0	0	0
Bp10g1643	3.87766	5.15996	1.37644	1.72462	1.54838
Bp10g1644	87.0342	110.927	70.79	85.989	87.3882
Bp11g0309	0	0.161399	0.129743	0.206921	0.484098
Bp11g0310	0	0	0	0	0
Bp11g0513	51.8807	27.5659	52.2546	60.4725	49.8768
Bp11g1025	3.02847	2.74437	2.61795	3.73409	1.84355
Bp11g1026	0.446118	0.301147	0.856892	0.104174	1.64456
Bp11g1027	0	0	0	0	0
Bp12g0031	4.36821	3.24036	10.9576	12.7183	15.1523
Bp12g0032	0.0678905	0.339295	4.3897	1.57649	3.85874
Bp12g0264	32.1514	31.7163	24.8818	22.8269	21.3626
Bp12g0265	47.3464	39.602	67.1605	51.3046	60.0183
Bp12g0266	24.7515	24.4627	12.1339	11.3592	9.84521
Bp12g0267	0	0	0	0.091382	0.145742
Bp12g1196	0	0	0	0	0
Bp12g1388	21.8597	22.5705	23.7173	21.7307	21.4577
Bp12g1389	9.04535	11.8766	3.97082	4.39166	2.98867
Bp12g1390	43.0201	47.1945	49.4396	42.5772	50.0642
Bp12g1391	4.0363	5.52773	6.12064	3.86564	3.32674
Bp13g0904	55.948	45.5155	69.0675	56.9971	89.9137
Bp13g0905	0	0	0	0	0
Bp13g0906	0	0	0	0	0
Bp13g0907	26.9472	17.4471	22.947	13.6644	20.4789
Bp13g1010	25.2468	20.547	26.2219	30.5187	23.2363

## Sheet: Table S9
Table S9 The information of the FAD genes in Broussonetia papyrifera and Arabidopsis thaliana.
Organism name	Gene ID	Protein name
Broussonetia papyrifera	Bp01g0929.1	BpSLD
	Bp02g2123.1	BpSLD
	Bp03g0879.1	BpFAD3/7/8
	Bp05g1189.1	BpFAD6
	Bp05g1741.1	BpFAD2
	Bp06g1372.1	BpFAD3/7/8
	Bp06g1740.1	BpFAB
	Bp08g0065.1	BpFAB
	Bp08g0066.1	BpFAB
	Bp08g0067.1	BpFAB
	Bp08g0881.1	BpADS
	Bp08g1292.1	BpDES
	Bp09g0203.1	BpFAB
	Bp09g1071.1	BpFAD3/7/8
	Bp09g2047.1	BpFAD2
	Bp0560004.1	BpFAD2
	Bp1320003.1	BpFAB
Arabidopsis thaliana	AT1G43800.1	AtFAB2.1
	AT2G43710.1	AtFAB2.2A
	AT2G43710.2	AtFAB2.2B
	AT3G02630.1	AtFAB2.3
	AT5G16240.1	AtFAB2.4
	AT5G16230.1	AtFAB2.5
	AT3G02610.1	AtFAB2.6
	AT3G02620.1	AtFAB2.7
	AT1G06080.1	AtADS1
	AT2G31360.1	AtADS2
	AT3G15850.1	AtADS3
	AT3G15870.1	AtADS5
	AT1G06350.1	AtADS4
	AT1G06360.1	AtADS6
	AT1G06100.1	AtADS7
	AT1G06090.1	AtADS8
	AT1G06120.1	AtADS9
	AT3G12120.1	AtFAD2A
	AT3G12120.2	AtFAD2B
	AT4G30950.1	AtFAD6
	AT4G27030.1	AtFAD4
	AT2G29980.1	AtFAD3A
	AT2G29980.2	AtFAD3B
	AT3G11170.1	AtFAD7
	AT5G05580.1	AtFAD8A
	AT5G05580.2	AtFAD8B
	AT4G04930.1	AtDES1
	AT3G61580.1	AtSLD1
	AT2G46210.1	AtSLD2

## Sheet: Table S10
Table S10 The basic information about the FAD genes in paper mulberry.
Gene ID	Position	Protein length (aa)	Molecular weight (kDa)	pI
Bp01g0929.1	chr01: 10567830-10569179	299	33.47	9.61
Bp02g2123.1	chr02: 33501601-33503605	297	33	9.57
Bp03g0879.1	chr03: 7062755-7065605	294	33.33	9.96
Bp05g1189.1	chr05: 21134692-21140389	285	32.71	9.87
Bp05g1741.1	chr05: 30102437-30103597	262	30.53	9.65
Bp06g1372.1	chr06: 17329782-17346624	267	29.97	10.25
Bp06g1740.1	chr06: 23467969-23469334	246	27	10.06
Bp08g0065.1	chr08: 422493-426344	257	28.61	10
Bp08g0066.1	chr08: 460554-463905	252	28.11	9.84
Bp08g0067.1	chr08: 470971-472635	208	23.11	9.57
Bp08g0881.1	chr08: 7077055-7080501	261	29.1	10.81
Bp08g1292.1	chr08: 10953123-10954796	209	23.65	10.1
Bp09g0203.1	chr09: 2736667-2740967	256	28.34	9.99
Bp09g1071.1	chr09: 12605905-12607901	252	29.17	9.86
Bp09g2047.1	chr09: 20508213-20512210	262	29.65	9.61
Bp0560004.1	scaffold056: 45242-49444	259	29.36	9.48
Bp1320003.1	scaffold132: 51046-55547	265	29.49	10.1

[truncated: 3 more sheets: Table S11, Table S12, Table S13]
